# Supplementary material for: A new form of NaMnAsO4
Source: Acta Crystallogr E Crystallogr Commun. 2019 Jun 7;75(Pt 7):969–71. doi: 10.1107/S2056989019008065 (PMC6659317; doi:10.1107/S2056989019008065)
Supplement: Supplementary file 1 [file e-75-00969-sup1.cif]

##############################################################################
#                                                                            #
# This CIF contains the data in a paper accepted for publication in          #
# Acta Crystallographica Section E. It conforms to the requirements of       #
# Notes for Authors for Acta Crystallographica Section E, and has been       #
# peer reviewed under the auspices of the IUCr Commission on Journals.       #
#                                                                            #
# Full details of the Crystallographic Information File format               #
# are given in the paper "The Crystallographic Information File (CIF):       #
# a New Standard Archive File for Crystallography" by S. R. Hall, F. H.      #
# Allen and I. D. Brown [Acta Cryst. (1991), A47, 655-685].                  #
#                                                                            #
# The current version of the core CIF dictionary is obtainable from          #
# ftp://ftp.iucr.org/pub/cif_core.dic.                                       #
#                                                                            #
# Software is freely available for graphical display of the structure(s)     #
# in this CIF. For information consult the CIF software page                 #
# http://www.iucr.org/resources/cif/software.                                #
#                                                                            #
# This file may be used for bona fide research purposes within the           #
# scientific community so long as proper attribution is given to the journal # 
# article from which it was obtained.                                        #
#                                                                            #
##############################################################################
data_I
_database_code_depnum_ccdc_archive 'CCDC 1921163'
_audit_creation_method     'SHELXL-2017/1'
_chemical_name_systematic
;
Sodium manganese(II) orthoarsenate
;
_chemical_name_common     ?
_chemical_formula_moiety     ?
_chemical_formula_sum     'As Mn Na O4'
_chemical_formula_iupac     'Na Mn As O4'
_chemical_formula_weight     216.85
_chemical_melting_point     ?
_space_group_crystal_system     monoclinic
_space_group_name_H-M_alt     'P 21/c'
_space_group_name_Hall     '-P 2ybc'
loop_
    _space_group_symop_operation_xyz
    'x, y, z'
    '-x, y+1/2, -z+1/2'
    '-x, -y, -z'
    'x, -y-1/2, z-1/2'
_cell_length_a     6.0917(6)
_cell_length_b     11.4072(10)
_cell_length_c     10.5008(9)
_cell_angle_alpha     90
_cell_angle_beta     91.517(3)
_cell_angle_gamma     90
_cell_volume     729.44(11)
_cell_formula_units_Z     8
_cell_measurement_reflns_used     1472
_cell_measurement_theta_min     2.637
_cell_measurement_theta_max     29.067
_cell_measurement_temperature     296(2)
_exptl_crystal_description     needle
_exptl_crystal_colour     colourless
_exptl_crystal_size_max     0.120
_exptl_crystal_size_mid     0.015
_exptl_crystal_size_min     0.010
_exptl_crystal_density_diffrn     3.949
_exptl_crystal_density_meas     ?
_exptl_crystal_density_method     ?
_exptl_crystal_F_000     808
_exptl_absorpt_coefficient_mu     12.597
_exptl_absorpt_correction_type     multi-scan
_exptl_absorpt_process_details
;
(<i>SADABS</i>; Krause <i>et al.</i>, 2015)
;
_exptl_absorpt_correction_T_min     0.4758
_exptl_absorpt_correction_T_max     0.7462
_diffrn_ambient_temperature     296(2)
_diffrn_source     ?
_diffrn_radiation_type     MoK\a
_diffrn_radiation_wavelength     0.71073
_diffrn_measurement_device_type     'Bruker APEXII CCD'
_diffrn_measurement_method     '\w- and \f-scans'
_diffrn_detector_area_resol_mean     ?
_diffrn_reflns_number     10811
_diffrn_reflns_av_R_equivalents     0.0745
_diffrn_reflns_av_unetI/netI     0.0636
_diffrn_reflns_theta_min     3.345
_diffrn_reflns_theta_max     31.056
_diffrn_reflns_theta_full     25.242
_diffrn_measured_fraction_theta_max     0.998
_diffrn_measured_fraction_theta_full     0.999
_diffrn_reflns_limit_h_min     -8
_diffrn_reflns_limit_h_max     8
_diffrn_reflns_limit_k_min     -16
_diffrn_reflns_limit_k_max     16
_diffrn_reflns_limit_l_min     -15
_diffrn_reflns_limit_l_max     15
_refine_special_details     ?
_reflns_number_total     2336
_reflns_number_gt     1682
_reflns_threshold_expression     'I > 2\s(I)'
_refine_ls_structure_factor_coef     Fsqd
_refine_ls_matrix_type     full
_refine_ls_R_factor_all     0.0639
_refine_ls_R_factor_gt     0.0352
_refine_ls_wR_factor_gt     0.0523
_refine_ls_wR_factor_ref     0.0594
_refine_ls_goodness_of_fit_ref     1.004
_refine_ls_restrained_S_all     1.004
_refine_ls_number_reflns     2336
_refine_ls_number_parameters     128
_refine_ls_number_restraints     0
_refine_ls_hydrogen_treatment     undef
_refine_ls_weighting_scheme     calc
_refine_ls_weighting_details
                      'w=1/[\s^2^(Fo^2^)+(0.0138P)^2^] where P=(Fo^2^+2Fc^2^)/3'
_atom_sites_solution_hydrogens     .
_atom_sites_solution_primary     ?
_atom_sites_solution_secondary     ?
_refine_ls_shift/su_max     0.000
_refine_ls_shift/su_mean     0.000
_refine_diff_density_max     0.928
_refine_diff_density_min     -0.939
_refine_ls_extinction_method
;
SHELXL2017 (Sheldrick, 2015)
;
_refine_ls_extinction_coef     0.00083(19)
_refine_ls_extinction_expression
                                  'Fc^*^=kFc[1+0.001xFc^2^\l^3^/sin(2\q)]^-1/4^'
loop_
    _atom_type_symbol
    _atom_type_description
    _atom_type_scat_dispersion_real
    _atom_type_scat_dispersion_imag
    _atom_type_scat_source
    'As' 'As' 0.0499 2.0058
                         'International Tables Vol C Tables 4.2.6.8 and 6.1.1.4'
    'Mn' 'Mn' 0.3368 0.7283
                         'International Tables Vol C Tables 4.2.6.8 and 6.1.1.4'
    'Na' 'Na' 0.0362 0.0249
                         'International Tables Vol C Tables 4.2.6.8 and 6.1.1.4'
    'O' 'O' 0.0106 0.0060
                         'International Tables Vol C Tables 4.2.6.8 and 6.1.1.4'
_computing_data_collection
;
APEX3 (Bruker, 2015)
;
_computing_cell_refinement
;
SAINT (Bruker, 2015)
;
_computing_data_reduction
;
SAINT (Bruker, 2015)
;
_computing_structure_solution     'coordinates taken from isotypic compound'
_computing_structure_refinement
;
SHELXL2017 (Sheldrick, 2015)
;
_computing_molecular_graphics
;
ATOMS (Dowty, 2006)
;
_computing_publication_material
;
publCIF (Westrip, 2010)
;
loop_
    _atom_site_type_symbol
    _atom_site_label
    _atom_site_fract_x
    _atom_site_fract_y
    _atom_site_fract_z
    _atom_site_U_iso_or_equiv
    _atom_site_adp_type
    _atom_site_calc_flag
    _atom_site_occupancy
    _atom_site_disorder_assembly
    _atom_site_disorder_group
    As As1 0.12080(7) 0.11305(3) 0.33114(4) 0.00717(10) Uani d 1 . .
    As As2 0.62792(7) 0.35882(3) 0.41290(4) 0.00749(10) Uani d 1 . .
    Mn Mn1 0.61290(11) 0.09632(5) 0.23084(6) 0.00943(14) Uani d 1 . .
    Mn Mn2 0.14942(11) 0.12113(5) 0.00555(6) 0.00920(14) Uani d 1 . .
    Na Na1 0.1190(3) 0.84466(15) 0.36519(18) 0.0193(4) Uani d 1 . .
    Na Na2 0.3740(3) 0.36374(17) 0.1217(2) 0.0294(5) Uani d 1 . .
    O O1 0.1342(5) 0.1909(2) 0.1942(3) 0.0135(7) Uani d 1 . .
    O O2 0.1143(5) 0.2010(2) 0.4596(3) 0.0117(6) Uani d 1 . .
    O O3 0.5901(5) 0.2026(3) 0.0556(3) 0.0148(7) Uani d 1 . .
    O O4 0.1471(5) 0.5556(2) 0.5782(3) 0.0111(6) Uani d 1 . .
    O O5 0.1034(5) 0.5259(2) 0.1712(3) 0.0123(6) Uani d 1 . .
    O O6 0.6572(5) 0.2657(2) 0.2946(3) 0.0145(7) Uani d 1 . .
    O O7 0.3513(5) 0.0291(2) 0.3453(3) 0.0117(6) Uani d 1 . .
    O O8 0.3980(5) 0.4378(2) 0.3788(3) 0.0117(6) Uani d 1 . .
loop_
    _atom_site_aniso_label
    _atom_site_aniso_U_11
    _atom_site_aniso_U_22
    _atom_site_aniso_U_33
    _atom_site_aniso_U_12
    _atom_site_aniso_U_13
    _atom_site_aniso_U_23
    As1 0.0078(2) 0.0068(2) 0.0069(2) -0.00017(16) -0.00021(16) -0.00042(16)
    As2 0.0079(2) 0.0072(2) 0.0073(2) -0.00031(16) -0.00027(16) 0.00011(16)
    Mn1 0.0117(3) 0.0073(3) 0.0093(3) -0.0010(2) -0.0009(2) -0.0003(2)
    Mn2 0.0104(3) 0.0079(3) 0.0094(3) 0.0007(2) 0.0008(2) 0.0000(2)
    Na1 0.0179(10) 0.0133(9) 0.0271(11) 0.0000(8) 0.0083(8) -0.0007(8)
    Na2 0.0195(10) 0.0250(11) 0.0432(13) 0.0032(8) -0.0086(9) -0.0179(9)
    O1 0.0214(17) 0.0099(14) 0.0094(17) 0.0012(13) 0.0032(13) 0.0014(11)
    O2 0.0176(17) 0.0121(14) 0.0055(15) 0.0001(13) 0.0038(12) -0.0022(11)
    O3 0.0245(18) 0.0115(15) 0.0082(16) 0.0030(13) 0.0001(13) 0.0001(12)
    O4 0.0068(15) 0.0102(14) 0.0161(17) -0.0040(12) -0.0019(12) -0.0019(12)
    O5 0.0088(16) 0.0123(15) 0.0157(17) 0.0025(12) -0.0002(12) -0.0013(12)
    O6 0.0217(18) 0.0104(15) 0.0115(17) -0.0022(12) 0.0028(13) -0.0064(12)
    O7 0.0083(15) 0.0127(15) 0.0141(16) 0.0028(12) 0.0005(12) 0.0015(12)
    O8 0.0075(15) 0.0114(15) 0.0161(17) 0.0024(12) 0.0005(12) 0.0039(12)
_geom_special_details
;
 All esds (except the esd in the dihedral angle between two l.s. planes)
 are estimated using the full covariance matrix.  The cell esds are taken
 into account individually in the estimation of esds in distances, angles
 and torsion angles; correlations between esds in cell parameters are only
 used when they are defined by crystal symmetry.  An approximate (isotropic)
 treatment of cell esds is used for estimating esds involving l.s. planes.
;
loop_
    _geom_bond_atom_site_label_1
    _geom_bond_atom_site_label_2
    _geom_bond_site_symmetry_2
    _geom_bond_distance
    _geom_bond_publ_flag
    Na1 O6 2_655 2.368(3) y
    Na1 O1 2 2.407(3) y
    Na1 O2 3_566 2.411(3) y
    Na1 O5 2 2.496(3) y
    Na1 O3 2_655 2.526(4) y
    Na1 O7 1_565 2.547(3) y
    Na2 O3 . 2.376(3) y
    Na2 O2 4_565 2.409(4) y
    Na2 O7 2_655 2.539(3) y
    Na2 O5 . 2.540(3) y
    Na2 O1 . 2.580(4) y
    Na2 O6 . 2.712(4) y
    Na2 O8 . 2.829(4) y
    Mn1 O6 . 2.061(3) y
    Mn1 O5 2_645 2.144(3) y
    Mn1 O8 2_645 2.144(3) y
    Mn1 O7 . 2.162(3) y
    Mn1 O3 . 2.205(3) y
    Mn2 O2 4_565 2.095(3) y
    Mn2 O4 2_545 2.124(3) y
    Mn2 O1 . 2.139(3) y
    Mn2 O8 4_565 2.150(3) y
    Mn2 O4 4_565 2.155(3) y
    As1 O2 . 1.683(3) y
    As1 O5 2_545 1.689(3) y
    As1 O1 . 1.694(3) y
    As1 O7 . 1.703(3) y
    As2 O6 . 1.647(3) y
    As2 O3 4_566 1.676(3) y
    As2 O4 3_666 1.684(3) y
    As2 O8 . 1.696(3) y
loop_
    _geom_angle_atom_site_label_1
    _geom_angle_atom_site_label_2
    _geom_angle_atom_site_label_3
    _geom_angle_site_symmetry_1
    _geom_angle_site_symmetry_3
    _geom_angle
    _geom_angle_publ_flag
    O2 As1 O5 . 2_545 109.07(14) ?
    O2 As1 O1 . . 111.74(14) ?
    O5 As1 O1 2_545 . 110.68(15) ?
    O2 As1 O7 . . 107.60(15) ?
    O5 As1 O7 2_545 . 109.56(14) ?
    O1 As1 O7 . . 108.11(14) ?
    O6 As2 O3 . 4_566 115.17(14) ?
    O6 As2 O4 . 3_666 108.13(15) ?
    O3 As2 O4 4_566 3_666 108.90(15) ?
    O6 As2 O8 . . 106.78(15) ?
    O3 As2 O8 4_566 . 106.17(15) ?
    O4 As2 O8 3_666 . 111.73(14) ?
    O6 Mn1 O5 . 2_645 95.67(12) ?
    O6 Mn1 O8 . 2_645 165.34(12) ?
    O5 Mn1 O8 2_645 2_645 87.40(11) ?
    O6 Mn1 O7 . . 104.14(12) ?
    O5 Mn1 O7 2_645 . 101.37(11) ?
    O8 Mn1 O7 2_645 . 89.23(11) ?
    O6 Mn1 O3 . . 76.13(11) ?
    O5 Mn1 O3 2_645 . 129.69(11) ?
    O8 Mn1 O3 2_645 . 90.86(11) ?
    O7 Mn1 O3 . . 128.90(12) ?
    O2 Mn2 O4 4_565 2_545 99.50(12) ?
    O2 Mn2 O1 4_565 . 81.14(11) ?
    O4 Mn2 O1 2_545 . 117.21(12) ?
    O2 Mn2 O8 4_565 4_565 103.27(11) ?
    O4 Mn2 O8 2_545 4_565 103.81(11) ?
    O1 Mn2 O8 . 4_565 137.57(12) ?
    O2 Mn2 O4 4_565 4_565 170.23(11) ?
    O4 Mn2 O4 2_545 4_565 78.69(12) ?
    O1 Mn2 O4 . 4_565 91.11(11) ?
    O8 Mn2 O4 4_565 4_565 86.45(11) ?
    O6 Na1 O1 2_655 2 85.20(12) ?
    O6 Na1 O2 2_655 3_566 145.14(12) ?
    O1 Na1 O2 2 3_566 69.73(11) ?
    O6 Na1 O5 2_655 2 121.79(12) ?
    O1 Na1 O5 2 2 102.84(12) ?
    O2 Na1 O5 3_566 2 88.13(11) ?
    O6 Na1 O3 2_655 2_655 64.99(11) ?
    O1 Na1 O3 2 2_655 93.26(11) ?
    O2 Na1 O3 3_566 2_655 91.88(11) ?
    O5 Na1 O3 2 2_655 162.80(13) ?
    O6 Na1 O7 2_655 1_565 85.65(11) ?
    O1 Na1 O7 2 1_565 159.09(13) ?
    O2 Na1 O7 3_566 1_565 125.53(12) ?
    O5 Na1 O7 2 1_565 66.66(10) ?
    O3 Na1 O7 2_655 1_565 99.82(11) ?
    O3 Na2 O2 . 4_565 85.11(12) ?
    O3 Na2 O7 . 2_655 104.26(12) ?
    O2 Na2 O7 4_565 2_655 137.92(14) ?
    O3 Na2 O5 . . 172.25(14) ?
    O2 Na2 O5 4_565 . 87.16(12) ?
    O7 Na2 O5 2_655 . 81.95(11) ?
    O3 Na2 O1 . . 79.48(11) ?
    O2 Na2 O1 4_565 . 66.91(11) ?
    O7 Na2 O1 2_655 . 154.63(13) ?
    O5 Na2 O1 . . 96.92(11) ?
    O3 Na2 O6 . . 61.90(10) ?
    O2 Na2 O6 4_565 . 137.80(12) ?
    O7 Na2 O6 2_655 . 79.02(11) ?
    O5 Na2 O6 . . 124.60(12) ?
    O1 Na2 O6 . . 80.96(11) ?
    O3 Na2 O8 . . 119.67(12) ?
    O2 Na2 O8 4_565 . 141.48(13) ?
    O7 Na2 O8 2_655 . 68.33(10) ?
    O5 Na2 O8 . . 66.72(10) ?
    O1 Na2 O8 . . 87.83(11) ?
    O6 Na2 O8 . . 57.89(9) ?
    As1 O1 Mn2 . . 126.51(15) ?
    As1 O1 Na1 . 2_545 123.87(15) ?
    Mn2 O1 Na1 . 2_545 94.27(12) ?
    As1 O1 Na2 . . 133.73(16) ?
    Mn2 O1 Na2 . . 88.43(11) ?
    Na1 O1 Na2 2_545 . 74.38(10) ?
    As1 O2 Mn2 . 4_566 139.26(16) ?
    As1 O2 Na2 . 4_566 110.78(15) ?
    Mn2 O2 Na2 4_566 4_566 94.20(12) ?
    As1 O2 Na1 . 3_566 120.64(15) ?
    Mn2 O2 Na1 4_566 3_566 95.30(11) ?
    Na2 O2 Na1 4_566 3_566 77.51(11) ?
    As2 O3 Mn1 4_565 . 120.63(15) ?
    As2 O3 Na2 4_565 . 132.47(17) ?
    Mn1 O3 Na2 . . 101.81(12) ?
    As2 O3 Na1 4_565 2_645 116.79(15) ?
    Mn1 O3 Na1 . 2_645 92.86(12) ?
    Na2 O3 Na1 . 2_645 78.27(11) ?
    As2 O4 Mn2 3_666 2 120.06(15) ?
    As2 O4 Mn2 3_666 4_566 123.30(15) ?
    Mn2 O4 Mn2 2 4_566 101.31(12) ?
    As1 O5 Mn1 2 2_655 115.32(14) ?
    As1 O5 Na1 2 2_545 92.86(13) ?
    Mn1 O5 Na1 2_655 2_545 144.25(14) ?
    As1 O5 Na2 2 . 162.63(17) ?
    Mn1 O5 Na2 2_655 . 81.48(10) ?
    Na1 O5 Na2 2_545 . 73.62(10) ?
    As2 O6 Mn1 . . 146.46(18) ?
    As2 O6 Na1 . 2_645 111.42(15) ?
    Mn1 O6 Na1 . 2_645 101.49(12) ?
    As2 O6 Na2 . . 99.17(13) ?
    Mn1 O6 Na2 . . 95.37(12) ?
    Na1 O6 Na2 2_645 . 74.75(11) ?
    As1 O7 Mn1 . . 111.73(14) ?
    As1 O7 Na2 . 2_645 165.60(16) ?
    Mn1 O7 Na2 . 2_645 81.17(10) ?
    As1 O7 Na1 . 1_545 90.74(12) ?
    Mn1 O7 Na1 . 1_545 139.29(14) ?
    Na2 O7 Na1 2_645 1_545 74.98(10) ?
    As2 O8 Mn1 . 2_655 125.11(15) ?
    As2 O8 Mn2 . 4_566 107.14(14) ?
    Mn1 O8 Mn2 2_655 4_566 125.73(13) ?
    As2 O8 Na2 . . 93.68(12) ?
    Mn1 O8 Na2 2_655 . 74.88(10) ?
    Mn2 O8 Na2 4_566 . 118.54(13) ?
_shelx_space_group_comment
;
The symmetry employed for this shelxl refinement is uniquely defined
by the following loop, which should always be used as a source of
symmetry information in preference to the above space-group names.
They are only intended as comments.
;
_shelx_estimated_absorpt_T_min     0.313
_shelx_estimated_absorpt_T_max     0.884
_shelx_hkl_file
;
  -1   0   0    0.39    0.36
  -1   0   0    0.57    0.23
  -1   0   0    0.46    0.29
   1   0   0    0.61    0.34
  -1   0   0    0.92    0.37
   1   0   0    0.30    0.23
   1   0   0    0.04    0.24
  -2   0   0    1.22    0.61
   2   0   0    0.38    0.57
   2   0   0    1.11    0.55
  -2   0   0    0.08    0.52
  -2   0   0    0.72    0.40
  -2   0   0    0.54    0.57
   2   0   0    0.48    0.35
   3   0   0    3.74    0.91
  -3   0   0    2.29    0.81
   3   0   0    3.52    0.55
  -3   0   0    4.16    0.63
   4   0   0  935.10   31.33
  -4   0   0  951.79   31.41
  -4   0   0 1000.00   30.73
  -5   0   0    1.30    0.99
  -5   0   0    2.96    0.73
   5   0   0    3.50    1.15
  -6   0   0    1.65    1.27
  -6   0   0    0.14    0.65
  -7   0   0   -0.59    1.30
  -8   0   0  124.59    6.82
   0  -1   0    0.00    0.03
   0  -1   0   -0.09    0.20
   0   1   0    0.05    0.14
   0   1   0    0.08    0.05
   1  -1   0   -0.09    0.28
  -1  -1   0   -0.25    0.42
  -1  -1   0   -0.13    0.31
  -1  -1   0   -0.22    0.31
  -1  -1   0   -0.23    0.35
   1   1   0   -0.19    0.28
   1   1   0   -0.18    0.33
   1   1   0   -0.02    0.41
   1   1   0   -0.01    0.26
  -1   1   0    0.08    0.28
  -2  -1   0  415.75   14.39
   2  -1   0  457.48   14.33
  -2  -1   0  445.57   14.44
  -2  -1   0  437.75   14.59
  -2  -1   0  437.74   14.19
   2  -1   0  440.60   13.89
   2   1   0  435.64   14.42
  -2   1   0  428.22   14.32
   2   1   0  429.58   14.58
  -2   1   0  447.82   13.90
   2   1   0  456.67   14.47
   2   1   0  445.30   14.18
  -2   1   0  434.49   14.38
   3  -1   0    1.35    0.37
  -3  -1   0    1.31    0.63
  -3  -1   0    2.41    0.65
   3   1   0    1.21    0.77
  -3   1   0    2.10    0.43
  -3   1   0    1.07    0.56
   3   1   0    2.43    0.57
   4  -1   0    0.62    0.42
  -4  -1   0    1.43    0.67
  -4  -1   0    1.38    0.87
   4   1   0    1.29    0.84
  -4   1   0    1.16    0.45
  -4   1   0    1.04    0.63
  -5  -1   0    0.59    0.63
  -5  -1   0    1.67    0.81
   5   1   0    1.04    1.02
  -5   1   0    0.49    0.49
  -5   1   0   -0.35    0.86
  -6  -1   0   73.56    4.34
  -6  -1   0   83.32    3.66
  -6   1   0   78.28    4.38
  -6   1   0   74.84    3.15
   6   1   0   71.50    4.29
  -7  -1   0    0.90    1.41
  -7   1   0    0.32    1.31
  -8  -1   0    2.04    1.92
  -8   1   0    1.35    1.11
   0  -2   0   -0.12    0.48
   0  -2   0    0.06    0.24
   0   2   0    1.49    0.36
   0   2   0    0.99    0.55
  -1  -2   0   -0.07    0.39
   1  -2   0    0.54    0.30
  -1  -2   0    0.31    0.62
  -1  -2   0    0.38    0.53
   1  -2   0   -0.03    0.05
  -1  -2   0    0.42    0.49
   1   2   0    0.85    0.48
  -1   2   0    0.24    0.35
  -1   2   0    0.24    0.18
   1   2   0    0.85    0.45
   1   2   0    0.60    0.49
   1   2   0    0.02    0.53
   2  -2   0   -0.02    0.40
  -2  -2   0    0.90    0.57
  -2  -2   0    0.41    0.64
  -2  -2   0    0.40    0.69
  -2  -2   0   -0.12    0.56
   2   2   0   -0.50    0.58
   2   2   0    0.01    0.49
   2   2   0   -0.67    0.58
  -2   2   0    0.55    0.47
   2   2   0    0.68    0.44
  -3  -2   0    0.91    0.71
   3  -2   0    0.77    0.24
  -3  -2   0    0.15    0.57
   3   2   0    0.13    0.71
  -3   2   0   -0.12    0.58
   3   2   0   -0.39    0.79
  -3   2   0    0.37    0.22
  -4  -2   0    0.80    0.68
   4  -2   0    0.52    0.30
  -4  -2   0    0.94    0.82
  -4   2   0    1.34    0.79
   4   2   0    0.76    0.85
  -4   2   0    1.21    0.34
  -5  -2   0   -0.20    0.72
  -5  -2   0    0.44    0.77
   5   2   0   -1.07    0.87
  -5   2   0    0.15    0.89
  -5   2   0   -0.44    0.34
  -6  -2   0   -0.47    1.07
  -6  -2   0   -0.09    0.73
   6   2   0   -0.35    1.08
  -6   2   0   -0.23    0.97
  -7  -2   0    0.93    0.94
  -7  -2   0    0.28    0.98
  -7   2   0    0.64    1.20
   7   2   0   -0.76    1.27
  -8  -2   0   -0.70    1.69
  -8   2   0    1.20    1.43
   0  -3   0    0.21    0.38
   0   3   0    0.46    0.72
   0   3   0    0.04    0.37
   1  -3   0   13.37    0.72
  -1  -3   0   14.55    1.38
  -1  -3   0   13.56    1.15
   1  -3   0   13.29    0.86
  -1  -3   0   11.62    0.97
  -1  -3   0   12.75    1.10
   1   3   0   11.70    0.92
   1   3   0   14.85    1.32
   1   3   0   13.77    1.20
  -1   3   0   12.57    0.70
  -1   3   0   13.12    0.54
  -2  -3   0   97.87    3.72
   2  -3   0   96.45    3.53
  -2  -3   0   90.91    3.79
  -2  -3   0   90.28    3.90
   2   3   0   90.20    3.86
   2   3   0   97.62    3.96
  -2   3   0   93.66    3.56
  -3  -3   0    1.05    0.68
  -3  -3   0    0.20    0.68
  -3   3   0    0.11    0.53
   3   3   0    0.33    0.77
   3   3   0   -0.09    0.72
  -4  -3   0    0.02    0.80
  -4  -3   0   -0.02    0.66
  -4   3   0    0.28    0.65
   4   3   0   -0.40    0.80
  -5  -3   0    6.21    1.47
  -5  -3   0    4.89    1.17
  -5   3   0    4.69    1.19
   5   3   0    5.67    1.45
  -6  -3   0   60.99    3.34
  -6  -3   0   53.17    3.80
   6   3   0   55.35    3.76
  -6   3   0   50.38    3.40
  -7  -3   0    2.22    1.22
  -7  -3   0    0.57    1.11
  -7   3   0    0.51    1.19
   7   3   0    0.76    1.29
  -8  -3   0   -0.73    1.61
   8   3   0    1.72    1.64
  -8   3   0    0.58    1.40
   0  -4   0  594.75   18.55
   0  -4   0  618.20   18.75
   0   4   0  512.00   19.27
   0   4   0  603.05   18.70
   1  -4   0    0.37    0.21
   1  -4   0    0.59    0.40
  -1  -4   0    0.38    0.47
  -1  -4   0    0.71    0.70
  -1  -4   0    1.09    0.95
  -1  -4   0    0.47    0.49
   1  -4   0    0.80    0.39
  -1   4   0    0.38    0.35
   1   4   0   -0.31    0.87
   1   4   0    0.47    0.60
   2  -4   0    0.03    0.12
  -2  -4   0   -0.01    0.65
  -2  -4   0    0.46    0.77
  -2  -4   0   -0.18    0.58
   2  -4   0   -0.24    0.40
   2   4   0   -0.22    0.79
  -2   4   0    0.33    0.49
   2   4   0   -0.74    0.65
  -2   4   0   -0.03    0.20
  -3  -4   0    8.53    1.24
  -3  -4   0    6.03    1.05
   3   4   0    8.54    1.35
  -3   4   0    9.13    1.04
   3   4   0    9.77    1.42
  -4  -4   0  310.03   11.55
  -4  -4   0  319.13   11.25
  -4   4   0  319.28   11.18
   4   4   0  316.41   11.60
   4   4   0  323.15   11.85
  -5  -4   0    3.15    1.28
  -5  -4   0    3.80    1.16
  -5   4   0    3.57    1.08
   5   4   0    3.75    1.35
  -6  -4   0   -0.62    1.17
  -6  -4   0   -0.40    1.01
  -6   4   0    0.90    1.02
   6   4   0    0.03    1.15
  -7  -4   0    1.96    1.58
  -7  -4   0   -0.03    1.11
   7   4   0    3.35    1.57
  -7   4   0   -0.08    1.21
  -8  -4   0   59.25    4.88
   8   4   0   67.78    4.75
  -8   4   0   69.53    4.61
   0  -5   0   -0.63    0.49
   0  -5   0   -0.15    0.37
   0   5   0   -0.12    0.45
   0   5   0   -0.26    0.95
  -1  -5   0    2.34    0.64
  -1  -5   0    1.19    0.72
   1  -5   0    2.02    0.36
   1  -5   0    2.64    0.56
  -1  -5   0    2.75    0.86
   1  -5   0    2.25    0.58
   1   5   0    2.75    1.00
   1   5   0    3.39    0.86
  -1   5   0    1.73    0.49
  -2  -5   0  137.62    5.66
  -2  -5   0  146.34    5.70
   2  -5   0  150.90    4.96
   2  -5   0  154.56    5.33
   2   5   0  151.88    5.88
   2   5   0  158.29    6.15
  -2   5   0  149.96    5.42
  -3  -5   0    0.59    0.81
  -3  -5   0    2.05    0.74
   3   5   0    1.77    0.81
  -3   5   0    1.04    0.30
  -3   5   0    1.73    0.68
   3   5   0    0.57    0.84
  -4  -5   0    0.12    0.87
  -4  -5   0    1.83    0.83
   4   5   0    1.35    1.12
  -4   5   0    1.86    0.86
   4   5   0    0.90    0.95
  -4   5   0    3.48    0.56
  -5  -5   0   -0.93    0.85
  -5  -5   0   -0.11    1.00
  -5   5   0    1.36    0.90
  -5   5   0   -0.63    0.47
   5   5   0    0.93    0.91
  -6  -5   0   40.35    3.11
  -6  -5   0   37.19    3.65
   6   5   0   47.73    3.49
  -6   5   0   42.13    2.39
  -6   5   0   40.88    3.09
  -7  -5   0    1.45    1.66
  -7  -5   0    4.16    1.44
  -7   5   0    1.56    1.50
   7   5   0    2.59    1.69
  -8  -5   0    2.16    1.59
  -8  -5   0    2.63    2.36
   8   5   0    1.75    1.61
  -8   5   0    3.21    1.83
   0  -6   0    3.25    0.76
   0  -6   0    2.43    0.56
   0   6   0    1.17    1.10
  -1  -6   0    0.75    0.72
  -1  -6   0   -0.18    0.48
   1  -6   0    0.09    0.50
   1  -6   0   -0.09    0.47
  -1  -6   0    0.69    0.57
   1  -6   0    0.24    0.32
   1   6   0    1.34    0.78
  -1   6   0   -0.63    0.36
   1   6   0    0.44    1.19
  -2  -6   0    0.00    0.58
   2  -6   0    0.02    0.32
  -2  -6   0    0.25    0.76
   2  -6   0    0.38    0.42
   2   6   0    0.17    0.73
   2   6   0   -0.40    0.90
  -3  -6   0    2.15    1.03
  -3  -6   0    3.30    0.90
   3   6   0    2.06    1.00
  -3   6   0    2.60    0.75
  -3   6   0    3.32    0.22
  -3   6   0    2.94    0.21
   3   6   0    5.31    1.32
  -4  -6   0    0.26    0.96
  -4  -6   0    1.87    1.10
  -4   6   0    0.11    0.65
   4   6   0   -0.23    0.97
   4   6   0    1.17    1.06
  -4   6   0    0.45    0.34
  -5  -6   0    0.45    0.83
  -5  -6   0   -0.37    1.04
  -5   6   0   -0.71    0.74
   5   6   0    0.97    1.21
  -5   6   0    0.32    0.46
  -6  -6   0    0.24    1.15
  -6  -6   0    0.65    1.27
  -6   6   0    0.38    1.14
   6   6   0    0.25    1.28
  -7  -6   0    4.58    1.66
  -7  -6   0    7.81    2.19
  -7   6   0    6.45    1.76
   7   6   0    4.46    1.76
  -8  -6   0    1.68    1.36
  -8  -6   0    1.16    1.46
   8   6   0   -0.22    1.72
   0  -7   0    0.69    0.62
   0  -7   0    0.75    0.46
   0   7   0    0.33    1.02
  -1  -7   0   13.94    1.58
   1  -7   0   17.26    1.02
   1  -7   0   16.36    1.25
   1  -7   0   21.47    1.45
  -1  -7   0   17.09    1.52
   1   7   0   18.32    1.86
  -1   7   0   18.29    2.16
   1   7   0   19.91    2.34
  -2  -7   0  251.18    9.47
   2  -7   0  258.98    8.81
  -2  -7   0  269.39    9.40
   2  -7   0  264.96    8.65
   2   7   0  247.81   10.10
   2   7   0  261.06    9.52
  -3  -7   0    6.63    1.39
   3  -7   0    8.68    0.45
  -3  -7   0   10.30    1.52
   3   7   0    7.54    1.65
   3   7   0    8.55    1.53
  -4  -7   0   -0.26    1.00
  -4  -7   0    1.55    0.88
   4   7   0    0.35    1.04
   4   7   0    0.90    0.93
  -4   7   0    1.62    0.83
  -5  -7   0   11.41    1.92
  -5  -7   0   10.92    2.00
  -5   7   0   11.55    1.67
   5   7   0    9.02    1.93
  -6  -7   0   63.25    4.39
  -6  -7   0   65.99    4.15
   6   7   0   61.36    4.36
  -6   7   0   64.67    3.81
  -7  -7   0    0.39    1.53
  -7  -7   0   -0.77    1.19
  -7   7   0   -1.83    1.41
   7   7   0   -0.51    1.42
  -8  -7   0    2.07    1.88
  -8  -7   0   -0.01    1.75
   8   7   0    1.63    1.79
   0  -8   0  165.88    6.45
   0  -8   0  170.84    6.85
   0   8   0  177.30    7.34
   1  -8   0    1.79    0.72
  -1  -8   0    1.14    0.67
   1  -8   0    2.28    0.50
  -1  -8   0    3.03    1.00
   1  -8   0    2.40    0.77
  -1   8   0    0.40    1.11
   1   8   0    2.65    1.26
   1   8   0    2.39    1.14
  -2  -8   0    1.60    0.81
   2  -8   0    2.30    0.56
   2  -8   0    2.10    0.60
  -2  -8   0    4.56    1.07
   2   8   0    2.61    1.11
   2   8   0    1.23    1.34
  -3  -8   0    0.20    0.99
  -3  -8   0    1.20    0.93
   3  -8   0    0.36    0.28
   3   8   0    1.02    1.35
   3   8   0    0.43    0.96
  -4  -8   0   82.47    4.54
  -4  -8   0   75.31    4.39
   4   8   0   88.49    5.05
   4   8   0   93.21    4.73
  -4   8   0   89.83    4.03
  -5  -8   0   -0.78    1.09
  -5  -8   0    1.40    1.28
   5   8   0   -0.10    0.99
   5   8   0    0.39    1.24
  -5   8   0    0.27    0.83
  -6  -8   0    4.59    1.77
  -6  -8   0    2.45    1.60
   6   8   0    5.26    1.94
  -6   8   0    3.58    2.22
  -7  -8   0   -0.27    1.56
  -7  -8   0    1.14    1.48
   7   8   0    1.94    1.68
   0  -9   0    0.00    0.71
   0   9   0    0.22    1.20
   0   9   0   -0.63    1.09
   1  -9   0    1.55    0.73
  -1  -9   0    0.58    0.88
  -1  -9   0    1.42    0.75
   1  -9   0    0.80    0.47
   1   9   0    1.17    1.07
   1   9   0    1.77    1.64
  -1   9   0    0.18    1.24
   2  -9   0    0.37    0.52
  -2  -9   0    0.24    0.76
  -2  -9   0   -0.02    0.99
   2   9   0    0.99    1.59
   2   9   0   -0.31    0.86
  -2   9   0    1.62    1.26
   3  -9   0    1.48    0.44
  -3  -9   0    1.08    1.12
  -3  -9   0    2.93    0.98
   3   9   0    1.19    1.06
   3   9   0    2.67    1.68
  -4  -9   0    8.68    1.78
  -4  -9   0    6.60    1.57
   4   9   0    5.45    1.53
   4   9   0    8.45    2.18
  -5  -9   0    0.60    1.03
  -5  -9   0   -1.01    1.07
   5   9   0    1.46    1.31
   5   9   0    2.75    1.68
  -6  -9   0    0.88    1.43
  -6  -9   0    1.42    1.59
   6   9   0   -1.04    1.52
  -7  -9   0    3.49    1.84
  -7  -9   0    0.27    1.54
   7   9   0    4.55    1.98
   0 -10   0    3.79    1.08
   0  10   0    3.28    1.41
   0  10   0    3.53    2.02
  -1 -10   0   15.80    1.94
   1 -10   0   15.89    1.62
  -1 -10   0   14.57    1.59
  -1  10   0   16.84    2.43
   1  10   0   19.77    2.30
   1  10   0   13.43    2.63
  -2 -10   0    2.07    1.22
   2 -10   0    1.33    0.65
  -2 -10   0    2.30    0.94
   2  10   0    2.18    1.15
  -2  10   0    1.22    1.33
   2  10   0    1.12    1.65
   3 -10   0   21.22    1.29
  -3 -10   0   26.83    2.75
  -3 -10   0   24.05    2.42
   3  10   0   22.66    2.52
   3  10   0   28.65    3.66
  -4 -10   0    1.09    1.17
  -4 -10   0   -0.09    1.20
   4  10   0    2.14    1.84
   4  10   0    1.68    1.27
  -5 -10   0    6.34    1.85
  -5 -10   0    1.43    1.38
   5  10   0    3.84    1.72
   5  10   0    5.08    1.87
  -6 -10   0    4.27    1.82
  -6 -10   0    2.32    1.77
   6  10   0    3.19    1.97
  -7 -10   0   10.47    2.65
  -7 -10   0   10.74    2.50
   7  10   0    9.52    2.71
   0 -11   0   -0.24    0.52
   0 -11   0   -0.23    0.88
   0  11   0    4.27    2.20
   0  11   0    0.44    1.25
  -1 -11   0   59.30    3.07
   1 -11   0   56.88    3.07
  -1 -11   0   54.45    3.37
  -1  11   0   58.48    4.24
   1  11   0   54.40    3.63
   1  11   0   55.98    4.62
  -2 -11   0   74.01    4.31
  -2 -11   0   83.86    4.11
  -2  11   0   82.29    5.19
   2  11   0   75.85    5.43
   2  11   0   79.07    4.31
  -3 -11   0   16.35    2.22
  -3 -11   0   19.60    2.53
   3  11   0   19.88    2.35
  -3  11   0   23.31    3.29
   3  11   0   25.15    3.68
  -4 -11   0   -0.16    1.21
  -4 -11   0   -0.79    1.06
   4  11   0    1.70    1.98
   4  11   0    0.74    1.18
  -5 -11   0   37.98    3.73
  -5 -11   0   48.29    3.61
   5  11   0   40.37    4.70
   5  11   0   36.81    3.81
  -6 -11   0   26.91    3.51
  -6 -11   0   19.47    2.91
   6  11   0   22.86    3.68
   0 -12   0   55.09    2.72
   0 -12   0   50.23    3.15
   0  12   0   41.15    3.52
   0  12   0   45.18    4.78
  -1 -12   0    9.48    1.43
  -1 -12   0    9.79    1.78
   1 -12   0    7.27    1.33
   1  12   0   13.01    3.01
  -1  12   0   11.23    2.19
   1  12   0    9.99    1.97
  -2 -12   0    0.97    1.02
  -2 -12   0    0.42    1.22
   2 -12   0    0.08    0.66
   2  12   0    0.48    1.83
   2  12   0   -0.79    0.99
  -2  12   0   -0.40    1.49
  -3 -12   0   13.26    2.29
  -3 -12   0   14.99    2.15
   3  12   0   15.41    3.07
   3  12   0   12.94    2.07
  -3  12   0   13.45    2.75
  -4 -12   0   23.35    3.02
  -4 -12   0   26.27    2.93
   4  12   0   23.29    3.67
   4  12   0   33.57    4.50
  -5 -12   0    5.15    1.80
  -5 -12   0    0.29    1.49
   5  12   0    2.24    2.25
  -6 -12   0    0.45    1.78
  -6 -12   0    3.15    1.95
   6  12   0    7.08    2.70
   0 -13   0    2.30    1.27
   0  13   0    2.43    2.26
   0  13   0   -2.66    1.30
   1 -13   0    0.34    0.99
  -1 -13   0   -0.54    1.16
  -1 -13   0   -0.30    0.81
   1  13   0    1.92    1.99
  -1  13   0   -2.44    2.13
  -1  13   0   -0.67    1.24
   1  13   0   -0.63    1.23
  -2 -13   0    1.36    1.45
   2 -13   0    1.13    1.13
  -2 -13   0    1.59    1.06
  -2  13   0   -0.02    1.78
   2  13   0    2.66    2.13
  -3 -13   0   -0.19    1.04
  -3 -13   0    0.32    1.42
   3  13   0    1.52    2.03
  -3  13   0    0.88    1.80
  -4 -13   0    1.98    1.39
  -4 -13   0   -1.32    1.34
  -4  13   0    8.73    2.42
   4  13   0    1.14    2.31
  -5 -13   0   -0.82    1.41
  -5 -13   0    2.47    1.89
   5  13   0    1.96    2.33
   0 -14   0    1.54    1.19
   0  14   0   -1.34    2.17
  -1 -14   0   23.05    2.78
   1 -14   0   29.61    2.60
  -1  14   0   19.93    3.99
   1  14   0   19.91    3.64
  -2 -14   0   -1.55    1.22
  -2 -14   0   -1.91    1.26
  -2  14   0    0.33    1.66
   2  14   0   -0.53    2.05
  -3 -14   0   20.61    3.02
  -3 -14   0   23.26    2.71
   3  14   0   17.09    3.77
  -3  14   0   25.91    4.00
  -4 -14   0    0.98    1.35
  -4 -14   0    2.12    1.79
  -4  14   0    3.54    2.28
   4  14   0    2.78    2.59
   0 -15   0    2.26    1.46
   0  15   0   -1.00    2.10
  -1 -15   0   42.28    3.84
   1  15   0   41.08    4.97
  -1  15   0   37.07    5.09
  -2 -15   0    9.19    2.24
  -2  15   0    4.82    3.44
   2  15   0    7.33    2.72
  -3 -15   0   29.53    3.61
   3  15   0   30.44    4.61
   0 -16   0   -0.09    1.29
   0  16   0   -1.91    2.40
  -1 -16   0   13.68    2.39
  -1  16   0   10.12    3.43
   1  16   0   13.50    3.45
  -2 -16   0    0.64    1.52
   2  16   0    4.77    2.62
  -2  16   0   -3.29    2.97
  -8   0   1    2.74    1.67
  -7   0   1   -0.82    0.90
  -6   0   1   -0.63    0.79
  -6   0   1   -0.42    0.62
  -5   0   1   -0.84    0.51
  -5   0   1    1.14    0.99
  -4   0   1    1.47    0.69
  -4   0   1    0.29    0.55
   4   0  -1   -0.50    0.66
  -3   0   1    0.99    0.57
   3   0  -1    0.00    0.39
  -3   0   1   -0.33    0.47
   3   0  -1    0.71    0.63
  -2   0   1   -0.11    0.45
   2   0  -1    0.17    0.40
   2   0  -1    0.39    0.55
   2   0  -1   -0.28    0.50
   2   0  -1    0.62    0.43
  -2   0   1    0.44    0.40
  -2   0   1    0.65    0.57
  -2   0   1   -0.02    0.40
   1   0  -1    0.25    0.28
   1   0  -1    0.17    0.30
   1   0  -1   -0.14    0.37
  -1   0   1   -0.23    0.26
  -1   0   1    0.76    0.45
  -1   0   1   -0.02    0.25
  -1   0   1    0.69    0.38
   1   0  -1    0.07    0.38
   0   0  -1    0.03    0.10
   0   0  -1   -0.06    0.13
   0   0   1   -0.05    0.05
   0   0  -1    0.03    0.14
   0   0   1    0.00    0.02
   0   0   1   -0.06    0.28
  -1   0  -1   -0.32    0.30
  -1   0  -1   -0.29    0.41
   1   0   1   -0.14    0.38
  -1   0  -1   -0.40    0.26
  -1   0  -1    0.00    0.32
   2   0   1   -0.61    0.47
  -2   0  -1    0.26    0.60
   2   0   1    0.15    0.34
  -2   0  -1    0.02    0.33
   2   0   1   -0.63    0.60
  -2   0  -1   -0.04    0.49
  -3   0  -1    1.66    0.46
   3   0   1    0.26    0.75
  -3   0  -1   -0.06    0.58
   3   0   1   -0.26    0.35
  -4   0  -1    0.60    0.49
  -4   0  -1    0.16    0.52
   4   0   1   -0.63    0.75
   5   0   1    1.08    1.01
  -5   0  -1    0.60    0.56
  -5   0  -1    0.27    0.71
  -6   0  -1   -0.01    1.05
  -6   0  -1   -0.38    0.60
  -7   0  -1    1.07    1.37
  -8   0  -1   -1.92    1.52
  -8  -1   1    2.13    1.42
  -8   1   1   -0.08    1.45
  -7  -1   1    2.27    1.61
  -7  -1   1   -1.75    1.24
  -7   1   1    1.63    1.30
  -6  -1   1    7.09    1.26
  -6  -1   1    3.67    1.26
  -6   1   1    5.20    0.92
   6   1  -1    4.19    1.35
  -6   1   1    4.43    1.51
  -5  -1   1    1.42    1.03
  -5  -1   1    1.91    0.79
  -5   1   1    2.00    0.60
   5   1  -1    1.05    0.94
  -5   1   1    0.65    0.98
  -4  -1   1    0.95    0.61
   4  -1  -1    1.95    0.50
  -4  -1   1    1.91    0.89
   4   1  -1    2.59    0.88
  -4   1   1    2.72    0.84
  -4   1   1    2.37    0.56
  -3  -1   1    0.49    0.54
  -3  -1   1   -0.47    0.63
   3  -1  -1    0.91    0.39
  -3   1   1    0.03    0.64
  -3   1   1    0.81    0.40
   3   1  -1    0.03    0.60
   3   1  -1    0.83    0.71
  -2  -1   1   77.32    2.92
  -2  -1   1   76.75    3.00
  -2  -1   1   74.67    3.34
   2  -1  -1   76.17    2.66
  -2  -1   1   70.19    3.05
   2  -1  -1   77.01    3.07
  -2   1   1   73.41    3.03
  -2   1   1   72.88    2.95
   2   1  -1   75.94    2.88
  -2   1   1   71.58    2.66
   2   1  -1   72.30    3.27
  -2   1   1   77.24    3.32
   2   1  -1   76.06    2.98
   2   1  -1   78.44    3.12
  -1  -1   1    0.87    0.34
   1  -1  -1    0.27    0.40
  -1  -1   1    0.72    0.49
  -1  -1   1    0.37    0.36
  -1  -1   1    0.57    0.31
   1   1  -1    0.52    0.34
   1   1  -1    0.02    0.29
  -1   1   1    0.86    0.33
   1   1  -1    0.40    0.39
  -1   1   1    0.28    0.39
  -1   1   1    0.13    0.40
   1   1  -1    0.22    0.60
  -1  -1  -1   74.04    2.79
   1  -1   1   71.42    2.53
  -1  -1  -1   71.56    2.71
  -1  -1  -1   70.05    2.64
  -1   1  -1   74.77    2.52
   1   1   1   74.54    2.63
   1   1   1   75.07    2.82
  -1   1  -1   71.73    2.54
  -1   1  -1   70.35    2.70
   2  -1   1  146.47    4.97
  -2  -1  -1  138.95    5.11
   2  -1   1  141.44    5.14
  -2  -1  -1  136.98    5.22
  -2  -1  -1  138.51    4.88
  -2  -1  -1  138.04    5.19
  -2   1  -1  137.72    4.60
  -2   1  -1  137.72    4.95
   2   1   1  143.88    4.88
   2   1   1  132.86    5.04
   2   1   1  138.79    5.22
  -2   1  -1  145.18    5.18
   3  -1   1    2.14    0.83
  -3  -1  -1    0.32    0.50
  -3  -1  -1   -0.03    0.53
   3   1   1    0.31    0.48
  -3   1  -1    1.18    0.35
   3   1   1    0.54    0.78
  -3   1  -1    0.69    0.61
  -4  -1  -1   25.86    1.89
  -4  -1  -1   28.38    1.63
   4   1   1   23.14    1.93
  -4   1  -1   25.98    1.34
  -4   1  -1   25.39    1.82
  -5  -1  -1   81.19    3.42
  -5  -1  -1   71.82    3.96
   5   1   1   71.97    4.05
  -5   1  -1   74.07    3.01
  -5   1  -1   72.67    3.84
  -6  -1  -1   44.95    3.32
  -6  -1  -1   47.51    2.60
  -6   1  -1   43.34    2.17
   6   1   1   44.07    3.35
  -6   1  -1   44.79    3.20
  -7  -1  -1    0.19    1.34
  -7   1  -1    0.45    1.35
  -8  -1  -1    5.16    2.19
  -8   1  -1    7.71    2.17
  -8  -2   1    0.67    1.22
  -8   2   1    1.57    1.51
  -7  -2   1    2.82    1.32
  -7  -2   1    2.18    1.01
  -7   2   1    1.17    1.26
   7   2  -1    1.94    1.37
  -6  -2   1    7.11    1.29
  -6  -2   1    5.70    1.63
   6   2  -1    6.03    1.55
  -6   2   1    7.25    1.64
   5  -2  -1   32.59    1.55
  -5  -2   1   32.13    2.60
  -5  -2   1   34.22    2.18
   5   2  -1   36.89    2.58
  -5   2   1   33.00    2.52
  -4  -2   1    1.11    0.75
  -4  -2   1    2.68    0.81
   4  -2  -1    2.43    0.44
  -4   2   1    3.32    0.99
   4   2  -1    1.32    0.76
   4   2  -1    2.27    0.98
   3  -2  -1    1.29    0.34
  -3  -2   1    1.77    0.72
  -3  -2   1    1.04    0.59
  -3   2   1    0.96    0.70
   3   2  -1    2.13    0.81
   3   2  -1   -0.06    0.88
  -2  -2   1  116.32    4.51
  -2  -2   1  116.54    4.38
   2  -2  -1  123.09    3.95
   2  -2  -1  125.33    4.46
  -2  -2   1  116.52    4.76
  -2  -2   1  118.81    4.44
   2   2  -1  111.95    4.52
  -2   2   1  118.14    4.46
   2   2  -1  117.21    4.34
  -2   2   1  120.23    4.71
   2   2  -1  117.19    4.43
   2   2  -1  118.48    4.75
  -1  -2   1  130.14    4.57
  -1  -2   1  133.18    4.85
   1  -2  -1  130.21    4.33
  -1  -2   1  126.73    4.48
   1  -2  -1  132.06    4.56
  -1  -2   1  127.28    4.54
   1   2  -1  132.59    4.51
   1   2  -1  130.21    4.78
  -1   2   1  128.72    4.33
  -1   2   1  127.25    4.58
   1   2  -1  123.57    4.53
   1   2  -1  130.57    4.51
   0  -2   1   60.03    2.18
   0  -2  -1   60.31    2.21
   0  -2   1   60.63    2.77
   0  -2  -1   58.68    2.18
   0   2   1   59.20    2.19
   0   2   1   62.68    2.49
   0   2  -1   58.65    1.97
   0   2   1   57.60    2.20
   0   2  -1   61.18    2.19
   0   2  -1   51.09    2.82
  -1  -2  -1    0.64    0.50
   1  -2   1    0.19    0.23
  -1  -2  -1    0.13    0.66
  -1  -2  -1   -0.27    0.39
  -1  -2  -1    0.18    0.35
  -1   2  -1    0.44    0.20
   1   2   1   -0.01    0.38
   1   2   1    0.64    0.48
  -1   2  -1    0.00    0.20
   1   2   1   -0.10    0.42
  -1   2  -1   -0.50    0.20
  -2  -2  -1  177.69    6.25
  -2  -2  -1  177.76    6.43
   2  -2   1  189.65    6.14
  -2  -2  -1  173.19    6.39
  -2   2  -1  174.45    5.68
   2   2   1  179.96    6.22
   2   2   1  180.29    6.52
  -2   2  -1  178.88    6.13
  -3  -2  -1  145.75    5.24
  -3  -2  -1  135.42    5.46
   3   2   1  134.27    5.58
  -3   2  -1  142.62    4.58
  -3   2  -1  138.69    5.23
  -4  -2  -1   53.49    2.65
  -4  -2  -1   51.96    3.00
   4   2   1   48.28    2.92
  -4   2  -1   52.71    2.75
  -4   2  -1   53.70    2.00
  -5  -2  -1   -0.04    0.93
  -5  -2  -1   -0.02    0.65
  -5   2  -1    0.02    0.76
   5   2   1    0.16    1.01
  -5   2  -1    0.82    0.38
  -6  -2  -1   38.74    2.57
  -6  -2  -1   41.65    3.30
  -6   2  -1   43.02    3.06
   6   2   1   39.18    3.56
  -7  -2  -1   58.63    4.20
  -7  -2  -1   59.86    3.33
  -7   2  -1   50.75    3.73
   7   2   1   55.99    4.14
  -8  -2  -1   23.12    3.36
  -8   2  -1   20.78    2.86
  -8  -3   1   -0.17    1.63
  -8   3   1    1.72    1.52
  -7  -3   1   25.20    3.10
  -7  -3   1   22.79    2.46
   7   3  -1   23.10    2.84
  -7   3   1   24.56    2.91
  -6  -3   1    1.66    1.01
  -6  -3   1    0.78    0.95
   6   3  -1    0.54    1.06
  -6   3   1    0.75    1.08
   5  -3  -1    0.95    0.28
  -5  -3   1    0.38    0.83
  -5  -3   1    0.29    0.73
   5   3  -1    1.50    1.02
  -5   3   1    2.15    0.99
  -4  -3   1    6.27    1.27
  -4  -3   1    5.05    1.06
   4  -3  -1    6.45    0.46
  -4   3   1    8.00    1.27
   4   3  -1    4.60    1.15
   4   3  -1    7.04    1.41
  -3  -3   1   84.46    3.76
   3  -3  -1   86.22    2.85
  -3  -3   1   82.90    3.62
   3   3  -1   82.62    4.10
   3   3  -1   84.91    3.75
  -3   3   1   85.96    3.69
   2  -3  -1   49.00    2.23
  -2  -3   1   46.47    2.30
  -2  -3   1   46.05    2.29
  -2  -3   1   45.69    2.34
   2   3  -1   47.27    2.64
   2   3  -1   47.61    2.35
  -2   3   1   45.79    1.90
  -2   3   1   50.36    2.31
   1  -3  -1    0.14    0.33
   1  -3  -1    0.29    0.47
  -1  -3   1    0.22    0.40
   1  -3  -1    0.30    0.32
  -1  -3   1    0.48    0.71
  -1  -3   1    0.57    0.73
  -1  -3   1   -0.39    0.52
   1   3  -1    0.40    0.69
  -1   3   1    0.03    0.52
  -1   3   1    0.11    0.32
   1   3  -1    0.76    0.44
   1   3  -1    0.25    0.71
   1   3  -1    0.36    0.41
   0  -3  -1   46.22    1.94
   0  -3  -1   46.71    1.88
   0  -3   1   46.19    1.92
   0  -3   1   47.09    1.66
   0  -3   1   44.34    2.59
   0   3   1   46.72    1.90
   0   3   1   43.73    2.01
   0   3   1   47.14    1.89
   0   3  -1   48.43    1.93
   0   3  -1   44.43    2.78
  -1  -3  -1  159.05    5.97
   1  -3   1  163.28    5.38
  -1  -3  -1  165.80    5.60
  -1  -3  -1  160.71    5.72
   1  -3   1  166.94    5.29
  -1  -3  -1  158.96    5.71
  -1   3  -1  165.16    5.32
   1   3   1  160.98    5.56
   1   3   1  171.91    5.75
  -1   3  -1  167.62    5.39
   1   3   1  160.34    5.95
  -2  -3  -1   84.62    3.56
   2  -3   1   93.14    3.25
  -2  -3  -1   87.42    3.51
  -2  -3  -1   83.13    3.62
   2   3   1   83.50    3.54
  -2   3  -1   91.24    3.26
   2   3   1   87.00    3.77
  -2   3  -1   87.12    2.99
  -3  -3  -1    5.08    0.97
  -3  -3  -1    3.48    0.89
  -3   3  -1    6.05    0.85
   3   3   1    4.91    1.00
  -4  -3  -1   20.74    2.06
  -4  -3  -1   27.44    1.87
   4   3   1   23.57    2.31
  -4   3  -1   21.71    1.70
  -5  -3  -1   60.79    3.63
  -5  -3  -1   55.94    3.08
  -5   3  -1   56.66    3.21
   5   3   1   58.21    3.62
  -6  -3  -1   24.99    2.31
  -6  -3  -1   20.89    2.55
   6   3   1   22.69    2.79
  -6   3  -1   19.42    2.25
  -7  -3  -1    2.40    1.18
  -7  -3  -1    2.90    1.68
  -7   3  -1    2.02    1.26
   7   3   1    0.99    1.55
  -8  -3  -1    6.53    2.13
   8   3   1    4.88    2.08
  -8   3  -1    6.60    1.83
  -8  -4   1    8.79    2.49
  -8   4   1    4.66    1.93
   8   4  -1    7.03    2.00
  -7  -4   1   -0.89    1.29
  -7  -4   1    1.74    1.18
   7   4  -1    1.48    1.36
  -7   4   1    3.27    1.46
  -7   4   1    0.24    0.85
  -6  -4   1    9.33    1.64
  -6  -4   1    8.56    1.91
  -6   4   1   10.89    1.86
  -6   4   1    8.34    1.33
   6   4  -1    9.23    1.88
  -5  -4   1   -0.35    0.71
  -5  -4   1   -0.85    0.79
  -5   4   1    1.00    0.71
   5   4  -1    0.33    1.05
  -5   4   1    2.38    1.05
  -4  -4   1   28.40    2.08
  -4  -4   1   25.85    2.05
   4   4  -1   31.20    2.27
  -4   4   1   28.18    1.63
   4   4  -1   25.27    2.70
  -4   4   1   26.83    2.05
   3  -4  -1    0.81    0.17
  -3  -4   1    0.31    0.71
  -3  -4   1    0.91    0.61
   3   4  -1    0.37    0.72
  -3   4   1    0.26    0.39
  -3   4   1    0.65    0.70
   3   4  -1    1.38    0.98
   2  -4  -1   40.97    2.06
  -2  -4   1   41.92    2.12
   2  -4  -1   41.59    1.59
  -2  -4   1   40.10    2.21
   2   4  -1   37.40    2.47
  -2   4   1   42.72    2.19
  -2   4   1   41.80    1.69
   2   4  -1   40.18    2.31
   1  -4  -1   20.23    1.09
  -1  -4   1   20.85    1.43
   1  -4  -1   20.24    1.12
  -1  -4   1   19.00    1.24
  -1  -4   1   17.91    1.74
   1  -4  -1   20.40    1.38
   1   4  -1   24.17    1.89
   1   4  -1   22.33    1.80
  -1   4   1   20.90    1.03
   0  -4  -1   62.06    2.51
   0  -4   1   65.41    3.23
   0  -4   1   60.73    2.20
   0  -4  -1   59.29    2.39
   0  -4   1   61.84    2.49
   0   4  -1   61.39    3.32
   0   4   1   59.68    2.47
   0   4   1   56.31    2.74
   0   4  -1   59.97    2.49
  -1  -4  -1    0.59    0.64
  -1  -4  -1    0.71    0.55
   1  -4   1    0.81    0.25
  -1  -4  -1    1.06    0.59
   1  -4   1    1.20    0.41
  -1   4  -1    0.80    0.39
   1   4   1    0.54    0.48
   1   4   1    0.53    0.88
  -2  -4  -1   36.05    2.01
  -2  -4  -1   34.12    2.03
   2  -4   1   33.80    1.52
  -2  -4  -1   34.02    2.04
  -2   4  -1   34.84    1.17
  -2   4  -1   36.54    1.61
   2   4   1   33.26    2.22
  -2   4  -1   33.47    1.15
  -2   4  -1   35.22    1.25
   2   4   1   35.42    1.98
  -3  -4  -1   30.80    2.08
  -3  -4  -1   27.84    2.00
  -3   4  -1   32.17    1.43
  -3   4  -1   34.78    1.77
   3   4   1   32.87    2.18
   3   4   1   33.89    2.32
  -4  -4  -1   29.48    2.26
  -4  -4  -1   35.83    2.30
   4   4   1   35.39    2.58
  -4   4  -1   33.08    2.04
  -4   4  -1   33.64    1.72
  -5  -4  -1   -0.82    0.94
  -5  -4  -1    0.81    0.91
   5   4   1    1.63    1.23
  -5   4  -1    0.22    0.73
  -6  -4  -1    3.52    1.34
  -6  -4  -1    4.95    1.65
  -6   4  -1    3.66    1.23
   6   4   1    5.42    1.71
  -7  -4  -1    2.74    1.80
  -7  -4  -1    7.98    1.74
   7   4   1    5.48    1.87
  -7   4  -1    8.20    1.73
  -8  -4  -1    3.73    1.65
   8   4   1    9.90    2.36
  -8   4  -1    6.44    1.96
  -8  -5   1    1.44    1.46
  -8  -5   1   -0.07    1.66
  -8   5   1   -0.96    1.58
   8   5  -1    2.17    1.54
  -7  -5   1   -1.21    0.81
  -7  -5   1    0.27    1.31
   7   5  -1    2.12    1.47
  -7   5   1    0.58    1.29
  -6  -5   1   12.52    1.99
  -6  -5   1    7.53    1.74
  -6   5   1   12.32    1.44
  -6   5   1   11.80    1.99
   6   5  -1   11.03    2.06
  -5  -5   1    0.66    1.10
  -5  -5   1    0.40    1.02
   5   5  -1   -0.62    1.19
  -5   5   1    0.57    0.94
  -5   5   1    0.73    0.64
   5   5  -1    1.48    1.12
  -4  -5   1    0.73    0.90
  -4  -5   1    0.71    0.70
  -4   5   1    0.58    0.47
   4   5  -1    1.67    0.96
  -4   5   1   -0.28    0.73
   4   5  -1   -0.32    0.81
  -3  -5   1    0.31    0.79
  -3  -5   1    0.55    0.71
   3  -5  -1    0.94    0.18
   3   5  -1    0.74    0.93
  -3   5   1    1.12    0.74
  -3   5   1    0.87    0.37
   3   5  -1   -0.64    0.72
   2  -5  -1   88.42    3.51
  -2  -5   1   83.02    3.60
  -2  -5   1   85.74    3.67
   2  -5  -1   85.41    3.02
  -2   5   1   81.31    3.53
  -2   5   1   82.66    3.00
   2   5  -1   83.88    4.01
   2   5  -1   82.37    3.95
   1  -5  -1   -0.30    0.61
  -1  -5   1   -0.08    0.47
  -1  -5   1   -0.49    0.61
  -1  -5   1   -1.57    0.67
   1  -5  -1   -0.01    0.38
   1  -5  -1   -0.50    0.37
   1   5  -1    1.10    1.21
   1   5  -1   -0.43    0.91
  -1   5   1    0.06    0.31
   0  -5  -1   16.65    1.15
   0  -5  -1   18.01    1.29
   0  -5   1   17.47    0.96
   0  -5   1   16.70    1.24
   0   5  -1   21.30    2.34
   0   5  -1   18.19    1.39
   0   5   1   16.26    1.61
  -1  -5  -1    4.74    0.87
   1  -5   1    4.40    0.29
   1  -5   1    5.23    0.48
  -1  -5  -1    4.63    0.92
   1  -5   1    4.83    0.64
   1   5   1    4.53    0.79
   1   5   1    2.04    0.98
  -1   5  -1    3.74    0.60
  -2  -5  -1  155.96    5.86
   2  -5   1  156.04    5.25
  -2  -5  -1  148.56    5.90
   2  -5   1  157.83    5.10
  -2  -5  -1  151.67    5.89
   2   5   1  149.46    6.24
  -2   5  -1  153.45    5.34
   2   5   1  150.99    5.75
  -2   5  -1  155.93    5.09
  -3  -5  -1    1.36    0.87
   3  -5   1    0.75    0.50
  -3  -5  -1    0.84    0.66
  -3   5  -1    1.84    0.61
  -3   5  -1    0.81    0.22
   3   5   1    1.60    0.94
   3   5   1    0.58    0.71
  -3   5  -1    0.88    0.23
  -4  -5  -1    9.51    1.47
  -4  -5  -1    8.61    1.57
  -4   5  -1   12.00    1.35
   4   5   1   10.89    1.65
  -4   5  -1   11.52    0.96
  -5  -5  -1    3.21    1.24
  -5  -5  -1    2.75    1.26
  -5   5  -1    5.19    1.23
   5   5   1    4.36    1.34
  -6  -5  -1   60.48    3.65
  -6  -5  -1   56.75    3.91
   6   5   1   60.07    4.09
  -6   5  -1   57.87    3.51
  -7  -5  -1    0.18    1.17
  -7  -5  -1    0.17    1.58
  -7   5  -1   -0.45    1.21
   7   5   1   -0.83    1.45
  -8  -5  -1    3.67    2.01
  -8   5  -1    5.44    1.81
   8   5   1    2.98    1.91
  -8  -6   1    0.98    1.65
  -8  -6   1    3.19    2.07
   8   6  -1    2.93    1.73
  -8   6   1    1.91    1.67
  -7  -6   1   -0.18    1.03
  -7  -6   1   -0.25    1.25
   7   6  -1   -0.87    1.38
  -7   6   1    1.40    1.33
  -6  -6   1    7.30    1.76
  -6  -6   1    7.67    1.93
  -6   6   1    7.12    1.61
   6   6  -1    7.75    1.81
  -5  -6   1    9.69    1.85
  -5  -6   1    6.53    1.62
  -5   6   1    8.60    1.59
   5   6  -1    7.39    1.70
   5   6  -1    8.29    1.98
  -5   6   1    8.12    0.97
  -4  -6   1   -1.37    0.74
  -4  -6   1    0.26    0.89
   4   6  -1    0.56    0.98
  -4   6   1    0.81    0.80
  -4   6   1    1.00    0.46
   4   6  -1   -0.37    1.05
  -3  -6   1    2.39    0.88
   3  -6  -1    0.38    0.21
  -3  -6   1   -1.51    0.46
  -3   6   1    1.16    0.35
   3   6  -1    0.34    0.88
  -3   6   1    0.79    0.77
   3   6  -1    0.95    1.03
  -2  -6   1   64.56    3.13
  -2  -6   1   65.04    3.05
   2  -6  -1   61.66    2.51
   2   6  -1   67.21    3.63
  -2   6   1   65.16    2.37
   2   6  -1   65.34    3.51
   1  -6  -1   17.73    1.21
  -1  -6   1   19.50    1.66
   1  -6  -1   18.04    1.65
   1  -6  -1   18.11    1.13
  -1  -6   1   14.94    1.18
   1   6  -1   15.71    1.99
   1   6  -1   15.50    2.14
  -1   6   1   18.21    1.33
   0  -6  -1    2.37    0.70
   0  -6   1    1.63    0.67
   0  -6  -1    2.64    0.63
   0  -6   1    2.33    0.48
   0   6   1    1.94    0.93
   0   6  -1    2.03    1.27
   0   6   1    4.19    1.40
  -1  -6  -1   10.92    1.25
  -1  -6  -1   10.16    1.26
   1  -6   1   10.63    0.55
   1  -6   1    9.56    0.95
   1  -6   1    9.77    0.71
   1   6   1    8.96    1.54
  -1   6  -1   10.18    0.98
  -1   6  -1   11.77    1.80
   1   6   1   11.02    1.15
   2  -6   1   78.00    2.84
  -2  -6  -1   73.47    3.57
  -2  -6  -1   77.66    3.60
  -2  -6  -1   81.25    3.58
   2  -6   1   74.39    2.84
   2   6   1   76.82    3.95
   2   6   1   73.16    3.38
  -2   6  -1   78.55    2.84
   3  -6   1   58.03    2.50
  -3  -6  -1   56.54    3.06
  -3  -6  -1   56.49    3.21
   3   6   1   59.21    3.38
  -3   6  -1   56.15    2.58
   3   6   1   60.42    3.14
  -4  -6  -1   15.22    1.99
  -4  -6  -1   19.40    2.27
  -4   6  -1   19.28    1.71
  -4   6  -1   17.97    0.84
   4   6   1   20.87    2.32
  -4   6  -1   17.50    0.87
  -5  -6  -1    4.07    1.43
  -5  -6  -1    5.48    1.46
  -5   6  -1    3.13    1.03
   5   6   1    3.94    1.46
  -6  -6  -1   16.69    2.50
  -6  -6  -1   22.87    2.63
   6   6   1   23.94    3.05
  -6   6  -1   27.19    2.64
  -7  -6  -1   40.90    4.27
  -7  -6  -1   47.40    3.97
  -7   6  -1   41.90    3.28
   7   6   1   41.30    4.16
  -8  -6  -1   12.40    2.86
  -8  -6  -1   15.22    2.51
   8   6   1    7.73    2.41
  -7  -7   1   20.11    2.99
  -7  -7   1   20.09    2.76
   7   7  -1   20.22    2.90
  -7   7   1   20.29    2.82
  -6  -7   1   14.99    2.39
  -6  -7   1   16.79    2.39
   6   7  -1   14.64    2.36
  -6   7   1   14.46    2.21
  -5  -7   1   -0.65    1.07
  -5  -7   1    0.61    1.17
   5   7  -1    0.11    1.20
  -5   7   1   -1.55    0.89
   5   7  -1   -0.10    1.02
  -4  -7   1   13.93    1.81
  -4  -7   1   10.01    1.61
  -4   7   1   11.36    0.82
  -4   7   1   15.16    1.71
   4   7  -1   10.45    1.92
   4   7  -1   13.75    2.08
  -3  -7   1   35.55    2.60
  -3  -7   1   37.31    2.41
   3  -7  -1   39.78    1.55
   3   7  -1   43.16    3.04
   3   7  -1   38.67    2.88
  -3   7   1   37.22    1.49
   2  -7  -1   22.16    1.34
  -2  -7   1   22.71    1.71
  -2  -7   1   27.39    2.04
   2   7  -1   18.93    2.40
   2   7  -1   24.04    2.42
  -1  -7   1    7.11    0.96
   1  -7  -1    8.19    0.88
  -1  -7   1    8.53    1.25
   1  -7  -1    7.45    0.97
  -1   7   1    6.23    1.33
   1   7  -1    7.34    1.65
   1   7  -1   10.67    1.97
   0  -7   1    8.01    1.09
   0  -7  -1    7.11    1.08
   0  -7  -1    7.21    0.98
   0  -7   1    8.63    0.82
   0   7  -1    8.74    1.74
   0   7   1    6.53    1.49
   0   7   1    6.93    1.28
   1  -7   1   31.45    1.48
   1  -7   1   31.38    1.76
   1  -7   1   32.43    1.30
  -1  -7  -1   30.29    1.98
  -1  -7  -1   32.69    2.05
   1   7   1   32.78    1.96
  -1   7  -1   37.38    2.97
   1   7   1   31.35    2.58
  -2  -7  -1    5.00    1.11
   2  -7   1    5.33    0.71
  -2  -7  -1    4.59    1.01
   2  -7   1    4.53    0.55
   2   7   1    5.33    1.50
   2   7   1    5.05    0.97
  -2   7  -1    5.72    0.69
  -3  -7  -1    9.79    1.45
   3  -7   1    9.84    0.94
  -3  -7  -1    8.96    1.54
   3   7   1    9.50    1.42
   3   7   1   10.82    1.79
  -4  -7  -1    6.20    1.49
  -4  -7  -1    5.36    1.46
   4   7   1    4.53    1.58
  -4   7  -1    4.92    1.02
   4   7   1    5.74    1.45
  -5  -7  -1   17.22    2.43
  -5  -7  -1   14.50    2.18
  -5   7  -1   17.42    1.89
   5   7   1   14.99    2.30
  -6  -7  -1   -0.10    1.22
  -6  -7  -1    0.23    1.41
  -6   7  -1    1.24    1.12
   6   7   1    2.19    1.57
  -7  -7  -1    1.38    1.58
  -7  -7  -1    0.28    1.23
   7   7   1    0.25    1.57
  -7  -8   1   -0.26    1.36
  -7  -8   1    1.16    1.31
   7   8  -1    1.53    1.48
  -6  -8   1   36.84    3.51
  -6  -8   1   24.77    3.24
  -6   8   1   20.14    2.56
   6   8  -1   30.30    3.39
  -5  -8   1   15.91    2.30
  -5  -8   1   14.71    2.23
   5   8  -1   13.72    2.31
  -5   8   1   19.29    2.19
   5   8  -1   11.79    2.25
  -4  -8   1   60.39    3.65
  -4  -8   1   56.41    3.50
   4   8  -1   51.53    3.78
   4   8  -1   56.90    3.89
  -3  -8   1   -0.52    0.95
  -3  -8   1    0.00    0.79
   3  -8  -1    0.67    0.35
   3   8  -1    2.24    1.43
   3   8  -1   -0.75    0.95
   2  -8  -1   50.61    2.29
  -2  -8   1   46.46    2.92
  -2  -8   1   51.62    2.74
   2   8  -1   45.54    3.67
   2   8  -1   52.76    3.33
   1  -8  -1    8.50    1.09
  -1  -8   1    7.33    0.99
  -1  -8   1    8.90    1.35
  -1   8   1    6.72    1.46
   1   8  -1    6.45    2.01
   1   8  -1    6.87    1.77
   0  -8   1  113.42    4.12
   0  -8  -1  104.13    4.54
   0  -8   1  107.03    4.15
   0  -8   1  108.35    4.54
   0   8   1  116.81    5.02
   0   8   1  109.13    5.59
   0   8  -1  113.96    5.69
   1  -8   1   -0.08    0.36
   1  -8   1    0.27    0.28
  -1  -8  -1   -0.56    0.70
   1  -8   1    0.39    0.55
  -1   8  -1    1.51    1.23
   1   8   1    0.00    0.71
   1   8   1   -0.06    1.24
   2  -8   1   25.51    1.29
  -2  -8  -1   26.45    2.03
  -2  -8  -1   26.59    2.37
   2  -8   1   28.42    1.54
   2   8   1   28.35    2.04
   2   8   1   27.53    3.04
   3  -8   1    0.46    0.40
  -3  -8  -1    1.78    1.06
  -3  -8  -1   -0.49    0.87
   3   8   1    0.51    1.31
   3   8   1   -0.44    0.72
  -4  -8  -1   57.37    3.69
  -4  -8  -1   56.61    3.50
   4   8   1   61.85    4.03
   4   8   1   57.63    3.50
  -4   8  -1   60.27    2.94
  -5  -8  -1   -0.02    1.20
  -5  -8  -1   -0.89    1.09
  -5   8  -1    1.06    0.88
   5   8   1   -0.21    1.29
  -6  -8  -1    6.19    1.87
  -6  -8  -1    0.69    1.49
   6   8   1    4.70    2.00
  -7  -8  -1   -0.98    1.54
  -7  -8  -1   -0.41    1.59
   7   8   1    1.08    1.76
  -7  -9   1    0.74    1.64
  -7  -9   1   -1.37    1.48
   7   9  -1   -0.95    1.63
  -6  -9   1    6.68    1.99
  -6  -9   1    3.36    1.86
   6   9  -1    5.59    1.91
  -5  -9   1    0.78    1.35
  -5  -9   1    0.04    0.88
   5   9  -1    2.19    1.50
   5   9  -1    1.82    1.38
  -4  -9   1    3.65    1.44
  -4  -9   1    2.29    1.21
   4   9  -1    4.35    1.81
   4   9  -1    3.60    1.48
  -3  -9   1    0.34    1.09
  -3  -9   1   -0.37    0.73
   3  -9  -1    0.87    0.41
   3   9  -1    1.04    1.58
   3   9  -1    0.01    1.07
  -2  -9   1   23.26    2.37
  -2  -9   1   25.75    1.92
   2  -9  -1   22.65    1.54
   2   9  -1   24.80    2.70
   2   9  -1   20.93    3.03
  -1  -9   1    2.29    0.71
  -1  -9   1    0.55    0.87
   1  -9  -1    1.64    0.74
   1  -9  -1    1.91    0.63
   1   9  -1    2.28    1.45
  -1   9   1    2.24    1.25
   1   9  -1    0.40    1.65
   0  -9   1   -0.25    0.74
   0  -9   1    0.23    0.45
   0  -9  -1    0.39    0.73
   0   9  -1    0.37    1.14
   0   9   1    2.67    1.76
   0   9   1    1.42    1.02
   1  -9   1    1.58    0.40
   1  -9   1    0.62    0.66
   1  -9   1    0.79    0.47
  -1  -9  -1    0.67    0.93
   1   9   1    0.72    1.25
  -1   9  -1    0.83    1.28
   1   9   1    2.78    0.96
  -2  -9  -1   49.62    2.84
   2  -9   1   41.84    1.83
  -2  -9  -1   39.94    2.85
   2  -9   1   44.89    2.16
   2   9   1   45.94    4.18
   2   9   1   39.58    2.57
  -2   9  -1   53.47    3.88
  -3  -9  -1    4.86    1.29
   3  -9   1    2.87    0.50
  -3  -9  -1    3.88    1.25
   3   9   1    3.80    1.52
   3   9   1    4.55    1.17
  -4  -9  -1   -0.14    1.09
  -4  -9  -1    1.86    1.30
   4   9   1    1.07    1.01
   4   9   1    0.48    1.07
  -5  -9  -1    6.14    1.80
  -5  -9  -1    4.70    1.66
   5   9   1    7.77    2.17
  -6  -9  -1   24.93    3.29
  -6  -9  -1   23.79    3.02
   6   9   1   22.75    3.42
  -7  -9  -1    0.76    1.70
  -7  -9  -1    2.50    1.83
   7   9   1    4.82    2.08
  -7 -10   1    2.28    1.81
  -7 -10   1    1.29    1.58
   7  10  -1   -0.70    1.59
  -6 -10   1    3.15    1.84
  -6 -10   1   -1.04    1.51
   6  10  -1    1.42    1.78
  -5 -10   1   10.65    2.23
  -5 -10   1   13.75    2.33
   5  10  -1   16.39    2.63
   5  10  -1    9.94    2.49
  -4 -10   1   -0.14    1.17
  -4 -10   1   -0.43    0.92
   4  10  -1   -0.03    1.26
   4  10  -1    1.79    1.71
  -3 -10   1    0.67    1.19
  -3 -10   1    3.36    1.12
   3 -10  -1    1.91    0.55
   3  10  -1    2.43    1.34
   3  10  -1   -0.43    1.65
  -2 -10   1   20.98    1.99
  -2 -10   1   19.23    2.29
   2 -10  -1   18.79    1.61
   2  10  -1   18.39    2.47
  -2  10   1   21.52    2.64
   2  10  -1   22.76    3.35
  -1 -10   1   41.06    2.30
  -1 -10   1   36.38    2.68
   1 -10  -1   43.99    2.52
   1  10  -1   38.27    4.03
   1  10  -1   33.74    3.37
  -1  10   1   38.05    3.07
   0 -10   1    3.80    1.04
   0 -10  -1    3.20    1.05
   0 -10   1    3.39    0.69
   0  10   1    4.11    2.06
   0  10   1    4.09    1.28
   0  10  -1    2.95    1.51
   0  10  -1    4.06    2.10
   1 -10   1   12.41    0.94
  -1 -10  -1   13.44    1.58
  -1 -10  -1   12.56    1.79
   1 -10   1   13.40    1.49
  -1  10  -1   10.38    2.23
   1  10   1   13.00    1.65
   1  10   1    7.72    2.35
  -2 -10  -1   28.20    2.25
   2 -10   1   26.22    1.73
  -2 -10  -1   31.58    2.82
   2  10   1   26.76    3.31
  -2  10  -1   26.75    3.38
   2  10   1   29.82    2.17
  -3 -10  -1   32.40    2.73
  -3 -10  -1   39.81    2.91
   3  10   1   39.59    4.09
   3  10   1   39.17    2.67
  -4 -10  -1   10.35    1.99
  -4 -10  -1   10.56    1.95
   4  10   1   10.68    2.56
   4  10   1   13.41    1.97
  -5 -10  -1   13.12    2.17
  -5 -10  -1    6.31    1.92
   5  10   1    6.74    2.35
  -6 -10  -1    7.59    2.23
  -6 -10  -1   10.46    2.43
   6  10   1    1.85    1.90
   7  10   1   14.50    3.16
  -6 -11   1   23.04    3.20
  -6 -11   1   23.58    3.29
   6  11  -1   20.09    3.49
  -5 -11   1    2.13    1.41
  -5 -11   1   -1.03    1.30
   5  11  -1    0.43    1.57
   5  11  -1   -0.35    1.77
  -4 -11   1   18.41    2.62
  -4 -11   1   21.86    2.59
   4  11  -1   15.15    3.10
   4  11  -1   10.21    2.18
  -3 -11   1   13.20    1.88
  -3 -11   1   11.11    1.92
   3  11  -1   16.01    2.43
   3  11  -1   17.13    3.23
   2 -11  -1   33.09    2.11
  -2 -11   1   39.47    3.31
  -2 -11   1   32.38    2.42
   2  11  -1   35.82    4.28
   2  11  -1   42.74    3.32
  -2  11   1   38.07    3.76
  -1 -11   1    6.33    1.09
   1 -11  -1    5.89    1.24
  -1 -11   1    6.74    1.51
   1  11  -1    5.92    1.83
  -1  11   1    3.09    1.45
   1  11  -1    3.14    2.06
   0 -11  -1   26.14    2.42
   0 -11   1   29.46    1.71
   0 -11   1   23.21    2.24
   0  11  -1   25.24    3.09
   0  11  -1   21.21    3.33
   0  11   1   24.02    2.55
   0  11   1   24.36    3.23
  -1 -11  -1   24.46    2.24
   1 -11   1   21.37    1.26
   1 -11   1   19.36    1.91
  -1 -11  -1   21.33    2.36
   1  11   1   19.76    2.09
   1  11   1   23.38    3.35
  -1  11  -1   22.22    3.19
   2 -11   1   21.56    1.77
  -2 -11  -1   19.53    2.16
  -2 -11  -1   15.31    2.14
   2  11   1   28.82    3.56
  -2  11  -1   18.75    3.05
   2  11   1   21.77    2.13
  -3 -11  -1    6.06    1.59
  -3 -11  -1    6.44    1.57
   3  11   1    8.91    2.45
   3  11   1    5.78    1.30
  -3  11  -1    8.44    2.29
  -4 -11  -1    8.72    2.02
  -4 -11  -1    8.95    1.96
   4  11   1   12.08    2.89
   4  11   1   12.90    1.90
  -5 -11  -1   15.19    2.54
  -5 -11  -1   15.45    2.65
   5  11   1   13.63    3.17
  -6 -11  -1    1.46    1.71
  -6 -11  -1    0.39    1.20
   6  11   1    1.19    2.20
  -6 -12   1   22.62    3.25
  -6 -12   1   12.53    2.55
   6  12  -1   11.47    2.96
  -5 -12   1    6.27    1.94
  -5 -12   1    6.81    2.11
   5  12  -1    6.23    1.99
   5  12  -1    7.30    2.51
  -4 -12   1   70.30    4.34
  -4 -12   1   70.98    4.55
   4  12  -1   68.48    6.43
   4  12  -1   74.95    4.96
  -3 -12   1   -1.29    1.22
  -3 -12   1    0.00    0.89
   3  12  -1    0.00    1.83
   3  12  -1    1.28    1.35
  -3  12   1    1.86    1.68
  -2 -12   1   19.73    2.06
   2 -12  -1   12.86    1.55
  -2 -12   1   15.09    2.27
  -2  12   1   13.48    2.48
   2  12  -1   17.98    2.59
   2  12  -1   17.77    3.34
  -1 -12   1    6.33    1.11
   1 -12  -1    6.31    1.31
  -1 -12   1    8.47    1.72
   1  12  -1   13.02    2.89
  -1  12   1   11.23    2.91
  -1  12   1    7.72    1.74
   1  12  -1    5.95    1.93
   0 -12  -1  132.43    5.98
   0 -12   1  141.15    5.20
   0 -12   1  126.98    5.89
   0  12  -1  134.68    6.87
   0  12   1  139.96    6.20
   0  12  -1  128.04    7.38
   0  12   1  128.86    7.33
  -1 -12  -1   -0.27    1.14
   1 -12   1    1.31    1.01
  -1 -12  -1    0.06    0.83
   1  12   1    1.46    1.90
   1  12   1   -0.62    0.94
  -1  12  -1   -0.51    1.54
  -2 -12  -1    9.37    1.71
   2 -12   1   12.95    1.47
  -2 -12  -1    8.06    1.90
  -2  12  -1   15.37    2.93
   2  12   1   11.37    1.70
   2  12   1   10.77    2.74
  -3 -12  -1   -0.47    1.05
  -3 -12  -1    2.49    1.30
  -3  12  -1    0.79    1.69
   3  12   1    6.51    2.38
  -4 -12  -1   73.53    4.68
  -4 -12  -1   76.74    4.90
   4  12   1   77.61    6.06
  -4  12  -1   92.90    6.39
  -5 -12  -1    3.92    1.93
  -5 -12  -1    4.63    1.74
   5  12   1    3.97    2.33
  -6 -12  -1    5.50    2.00
  -6 -12  -1    5.46    2.16
   6  12   1    2.10    2.28
  -5 -13   1   -1.25    1.66
  -5 -13   1   -0.02    1.60
   5  13  -1    3.60    2.51
  -4 -13   1    2.11    1.47
  -4 -13   1    0.82    1.59
   4  13  -1    0.10    2.17
  -4  13   1    6.55    2.19
  -3 -13   1    3.91    1.24
  -3 -13   1   -0.76    1.00
   3  13  -1    0.61    2.21
   3  13  -1    2.20    1.61
  -3  13   1    3.20    1.83
  -2 -13   1   15.78    1.91
   2 -13  -1   13.60    1.60
  -2 -13   1   14.64    2.37
   2  13  -1    9.92    2.91
  -2  13   1   15.21    2.73
   2  13  -1   11.60    2.43
   1 -13  -1    8.04    1.46
  -1 -13   1    7.32    1.87
   1  13  -1    6.51    2.60
  -1  13   1    9.47    2.03
  -1  13   1    4.58    2.58
   1  13  -1    4.69    1.96
   0 -13  -1    1.07    0.84
   0 -13   1    1.85    1.25
   0 -13  -1    2.56    1.35
   0  13   1   -0.01    2.07
   0  13  -1    3.39    1.94
   0  13  -1    0.01    1.70
   1 -13   1    1.48    1.05
  -1 -13  -1    0.25    1.26
  -1 -13  -1    0.64    0.93
   1  13   1    1.51    2.00
  -1  13  -1   -4.66    1.98
  -1  13  -1    2.26    1.69
  -2 -13  -1   30.10    2.92
  -2 -13  -1   30.31    3.18
   2  13   1   23.57    3.73
  -2  13  -1   22.05    3.62
  -3 -13  -1   18.71    2.49
  -3 -13  -1   14.28    2.38
   3  13   1   17.51    3.49
  -3  13  -1   19.22    3.59
  -4 -13  -1    1.59    1.61
  -4 -13  -1    0.35    1.52
  -4  13  -1    2.54    2.14
   4  13   1    1.25    2.38
  -5 -13  -1    3.57    1.91
  -5 -13  -1    2.72    1.54
   5  13   1    1.91    2.52
  -5  13  -1    4.95    2.55
  -4 -14   1    1.13    1.66
  -4 -14   1    1.79    1.58
   4  14  -1    0.60    2.29
  -3 -14   1    2.32    1.71
   3  14  -1    0.73    2.31
  -2 -14   1    0.94    1.42
  -2  14   1   -3.44    2.43
   2  14  -1   -0.22    1.90
  -1 -14   1    6.57    1.85
   1 -14  -1    8.34    1.61
  -1  14   1    7.58    3.16
   1  14  -1    4.26    2.30
   1  14  -1    9.71    2.87
   0 -14  -1    1.83    1.35
   0 -14   1    1.00    1.29
   0  14  -1   -3.21    1.66
   0  14   1   -0.77    2.11
   0  14  -1    2.25    2.27
   1 -14   1   11.98    1.87
  -1 -14  -1    9.57    1.72
  -1 -14  -1    9.65    2.01
  -1  14  -1   10.05    2.53
   1  14   1   11.56    3.03
  -1  14  -1    8.25    2.71
  -2 -14  -1    0.50    1.41
  -2 -14  -1   -0.23    1.20
  -2  14  -1   -0.33    1.74
   2  14   1   -1.29    1.80
  -3 -14  -1   10.40    2.27
  -3 -14  -1   11.35    2.20
  -3  14  -1   11.94    3.09
   3  14   1   18.01    3.68
  -4 -14  -1    1.96    1.50
  -4 -14  -1    1.40    1.70
   4  14   1    2.74    2.68
  -4  14  -1    1.69    2.21
  -3 -15   1    3.83    1.86
   3  15  -1    4.48    2.60
  -2 -15   1    8.34    2.09
   2  15  -1    6.98    2.73
  -2  15   1    2.88    3.24
  -1 -15   1   -0.15    1.25
   1 -15  -1   -0.43    1.18
  -1  15   1   -1.39    2.27
   1  15  -1    2.94    2.41
   0 -15   1   19.42    2.44
   0 -15  -1   15.24    2.33
   0  15  -1   21.57    3.93
   0  15   1   17.98    3.74
   1 -15   1   -0.37    1.18
  -1 -15  -1    2.12    1.49
   1  15   1    3.21    2.40
  -1  15  -1   -1.82    2.66
  -2 -15  -1    3.07    1.85
   2  15   1    6.74    2.69
  -3 -15  -1    1.40    1.73
   3  15   1    0.20    2.18
  -2 -16   1   17.89    2.80
   2  16  -1   18.36    3.83
  -2  16   1    9.91    3.94
  -1 -16   1    6.34    1.83
   1  16  -1    3.09    2.63
  -1  16   1   -2.94    2.53
   0 -16   1   13.64    2.25
   0 -16  -1   17.22    2.58
   0  16  -1   16.43    3.76
   0  16   1   17.92    3.72
  -1 -16  -1    1.30    1.58
  -1  16  -1    3.56    3.09
   1  16   1    3.87    2.52
  -2 -16  -1   12.29    2.39
   2  16   1   17.16    3.65
  -2  16  -1    1.19    3.44
  -8   0   2    3.47    1.48
  -7   0   2    9.93    1.97
  -6   0   2  123.94    6.14
  -6   0   2  129.16    5.12
  -5   0   2   -1.06    0.59
  -5   0   2    0.31    0.62
  -4   0   2    1.80    0.65
  -4   0   2    1.48    0.77
   3   0  -2   45.75    2.10
   3   0  -2   46.67    2.76
   3   0  -2   49.37    2.33
  -3   0   2   48.49    2.19
  -3   0   2   46.62    2.49
   2   0  -2  170.74    5.79
  -2   0   2  164.49    6.28
  -2   0   2  155.64    6.04
   2   0  -2  163.89    6.31
   2   0  -2  187.99    6.44
  -2   0   2  172.80    5.76
   2   0  -2  164.95    5.72
  -2   0   2  164.45    5.78
  -1   0   2    7.38    0.77
   1   0  -2    7.40    0.83
  -1   0   2    6.81    0.74
   1   0  -2    6.86    0.71
  -1   0   2    6.71    0.84
  -1   0   2    7.04    0.46
   1   0  -2    5.82    0.83
   0   0   2    2.03    0.39
   0   0  -2    0.70    0.56
   0   0   2    2.65    0.84
   0   0  -2    1.28    0.30
   0   0   2    1.82    0.28
   0   0  -2    2.23    0.41
  -1   0  -2    5.01    0.69
  -1   0  -2    5.72    0.70
   1   0   2    5.72    0.67
   1   0   2    6.83    0.74
  -2   0  -2   78.46    3.04
  -2   0  -2   76.41    2.89
   2   0   2   73.65    3.27
  -2   0  -2   77.68    3.13
  -3   0  -2    1.64    0.73
  -3   0  -2    2.36    0.54
   3   0   2    1.60    0.89
  -4   0  -2    0.37    0.71
   4   0   2    1.61    0.98
  -4   0  -2    1.60    0.60
  -5   0  -2   12.73    1.30
  -5   0  -2   11.16    1.70
   5   0   2   12.88    1.95
  -6   0  -2   19.52    1.66
  -6   0  -2   16.39    2.27
  -7   0  -2    1.69    1.38
  -8   0  -2    3.63    1.79
  -8  -1   2   31.01    3.72
  -8   1   2   22.94    3.28
  -7  -1   2   -0.38    0.84
  -7  -1   2    0.45    1.32
  -7   1   2   -0.19    0.93
  -6  -1   2    0.39    0.79
  -6  -1   2    0.61    1.15
  -6   1   2    0.06    0.84
  -5  -1   2    2.93    1.22
  -5  -1   2    2.36    0.86
   5   1  -2    2.27    1.04
  -5   1   2    3.50    1.17
  -4  -1   2   44.57    2.71
  -4  -1   2   48.79    2.39
  -4   1   2   44.90    2.78
   4   1  -2   40.51    3.09
   4   1  -2   45.08    2.50
  -4   1   2   48.90    2.15
  -3  -1   2    3.83    0.97
   3  -1  -2    1.28    0.50
  -3  -1   2    2.71    0.71
   3   1  -2    1.48    0.64
  -3   1   2    2.90    0.76
   3   1  -2    2.55    0.94
   2  -1  -2   -0.29    0.36
  -2  -1   2   -0.45    0.50
  -2  -1   2   -0.46    0.36
  -2  -1   2   -0.10    0.42
   2  -1  -2    0.02    0.96
   2  -1  -2   -0.48    0.67
  -2   1   2   -0.24    0.48
  -2   1   2    1.08    0.67
   2   1  -2    0.80    0.86
   2   1  -2    0.16    0.44
   2   1  -2   -0.67    0.45
  -2   1   2   -0.10    0.39
  -2   1   2   -0.51    0.68
   1  -1  -2    4.74    0.76
  -1  -1   2    5.08    0.62
  -1  -1   2    5.82    0.98
  -1  -1   2    4.49    0.68
   1  -1  -2    5.12    0.71
  -1  -1   2    4.70    0.49
   1  -1  -2    4.66    0.64
  -1   1   2    5.27    0.72
  -1   1   2    3.38    0.71
   1   1  -2    5.21    0.85
  -1   1   2    4.09    0.62
   1   1  -2    5.10    0.71
   1   1  -2    5.40    0.64
   1   1  -2    4.92    0.46
   0  -1   2   57.74    2.86
   0  -1  -2   63.59    2.35
   0  -1  -2   59.55    2.25
   0  -1   2   58.37    2.23
   0  -1  -2   59.55    2.22
   0   1   2   62.63    2.25
   0   1  -2   59.67    2.20
   0   1   2   56.10    2.31
   0   1  -2   58.58    2.92
   0   1  -2   57.77    2.24
   0   1   2   54.84    2.36
   0   1  -2   60.56    2.20
  -1  -1  -2    7.52    0.77
  -1  -1  -2    6.34    0.78
   1  -1   2    6.79    0.66
   1   1   2    6.06    0.79
   1   1   2    6.69    0.77
  -1   1  -2    7.27    0.76
  -1   1  -2    7.51    0.67
  -2  -1  -2    2.74    0.64
  -2  -1  -2    2.37    0.72
   2  -1   2    3.60    0.86
  -2  -1  -2    3.31    0.65
  -2   1  -2    2.57    0.46
   2   1   2    1.47    0.65
  -2   1  -2    1.72    0.53
  -2   1  -2    2.11    0.50
  -3  -1  -2    3.83    0.71
  -3  -1  -2    1.75    0.81
   3  -1   2    3.68    0.88
  -3   1  -2    3.91    0.54
   3   1   2    3.10    1.00
  -3   1  -2    2.95    0.76
   4  -1   2   16.32    1.85
  -4  -1  -2   21.22    1.41
  -4  -1  -2   16.21    1.80
   4   1   2   14.56    1.85
  -4   1  -2   16.50    1.62
  -4   1  -2   16.29    1.10
  -5  -1  -2   -0.15    0.90
  -5  -1  -2    0.17    0.66
  -5   1  -2   -0.01    0.45
   5   1   2   -0.70    0.98
  -5   1  -2    0.97    0.95
  -6  -1  -2    1.53    0.83
  -6  -1  -2    0.05    1.13
   6   1   2    1.59    1.36
  -6   1  -2    1.40    0.67
  -6   1  -2   -0.35    0.95
  -7  -1  -2    3.69    1.45
  -7   1  -2    5.05    1.47
  -8  -1  -2    0.65    1.60
  -8   1  -2   -0.37    1.52
  -8  -2   2    1.66    1.63
  -8   2   2   -1.11    1.12
  -8   2   2   -0.75    1.46
  -7  -2   2    1.10    1.48
  -7  -2   2    1.05    0.97
  -7   2   2   -0.28    1.36
  -6  -2   2    0.40    0.79
  -6  -2   2    0.70    1.00
   6   2  -2    1.50    1.16
  -6   2   2    0.36    1.14
  -5  -2   2    0.27    0.96
  -5  -2   2    1.62    0.83
  -5   2   2    0.15    0.71
   5   2  -2    0.27    0.82
   4  -2  -2    3.48    0.60
  -4  -2   2    4.27    1.15
  -4  -2   2    3.31    0.90
   4   2  -2    6.31    1.50
   4   2  -2    3.41    0.90
  -4   2   2    4.50    1.03
  -3  -2   2    5.17    0.93
   3  -2  -2    3.45    0.56
  -3  -2   2    2.60    0.75
  -3   2   2    4.11    0.97
  -3   2   2    2.83    0.70
   3   2  -2    4.63    0.83
   3   2  -2    4.84    1.33
  -2  -2   2   28.16    1.69
  -2  -2   2   29.48    1.74
   2  -2  -2   30.84    1.39
  -2  -2   2   25.86    1.55
   2   2  -2   26.99    1.94
  -2   2   2   31.70    1.82
  -2   2   2   25.80    1.74
  -2   2   2   28.82    1.50
   2   2  -2   29.50    1.54
  -1  -2   2    0.19    0.53
   1  -2  -2    0.39    0.42
  -1  -2   2    1.73    0.55
  -1  -2   2    1.59    0.87
   1  -2  -2    0.19    0.43
  -1  -2   2    0.06    0.42
   1   2  -2    0.17    0.50
   1   2  -2    0.40    0.41
  -1   2   2    1.36    0.51
   1   2  -2    3.02    0.95
  -1   2   2    0.48    0.62
  -1   2   2    0.90    0.45
   1   2  -2    0.00    0.47
   0  -2   2   18.31    1.10
   0  -2  -2   18.90    1.18
   0  -2   2   18.02    0.98
   0  -2   2   19.54    2.02
   0  -2   2   18.92    0.90
   0  -2  -2   18.47    0.76
   0  -2  -2   23.76    1.37
   0   2  -2   17.45    1.08
   0   2   2   19.94    0.84
   0   2  -2   18.01    1.97
   0   2   2   20.85    1.29
   0   2  -2   19.73    0.88
   0   2   2   18.79    1.17
  -1  -2  -2   22.50    1.53
   1  -2   2   21.96    1.06
  -1  -2  -2   22.45    1.33
  -1  -2  -2   20.43    1.35
  -1   2  -2   19.76    1.00
   1   2   2   22.64    1.35
  -1   2  -2   21.83    0.93
  -1   2  -2   18.00    0.98
   1   2   2   21.96    1.30
  -2  -2  -2   90.94    3.62
  -2  -2  -2   82.08    3.34
  -2  -2  -2   84.86    3.40
  -2   2  -2   81.19    3.11
   2   2   2   78.30    3.51
  -2   2  -2   83.04    3.06
  -3  -2  -2   -0.11    0.52
  -3  -2  -2    0.50    0.63
  -3   2  -2    0.15    0.45
  -3   2  -2    0.22    0.28
  -3   2  -2   -0.01    0.43
   3   2   2    0.41    0.78
  -4  -2  -2    7.41    1.08
  -4  -2  -2   12.29    1.65
  -4   2  -2    8.63    1.20
  -4   2  -2    9.33    0.76
   4   2   2    7.38    1.42
  -5  -2  -2    9.59    1.72
  -5  -2  -2    8.32    1.25
   5   2   2    8.14    1.73
  -5   2  -2    9.79    0.83
  -5   2  -2    8.10    1.41
  -6  -2  -2   17.00    2.25
  -6  -2  -2   13.81    1.73
  -6   2  -2   12.74    1.89
   6   2   2   13.79    2.32
  -7  -2  -2   -0.65    1.46
  -7  -2  -2    1.80    1.08
   7   2   2    0.01    1.33
  -7   2  -2    0.82    1.20
  -8  -2  -2    0.41    1.46
  -8   2  -2    2.61    1.51
  -8  -3   2   43.60    4.49
  -8   3   2   33.40    3.78
  -7  -3   2    1.38    1.15
  -7  -3   2   -0.83    1.28
  -7   3   2   -0.76    1.03
   7   3  -2    1.69    1.36
  -7   3   2    0.27    0.91
  -6  -3   2    0.49    0.96
  -6  -3   2    2.65    1.21
  -6   3   2    2.85    1.09
   6   3  -2    3.18    1.26
  -6   3   2    3.86    1.41
   5  -3  -2    6.35    0.98
  -5  -3   2    4.14    1.15
  -5  -3   2    4.20    1.20
  -5   3   2    5.89    1.29
   5   3  -2    3.23    1.64
  -5   3   2    5.85    1.10
   5   3  -2    6.76    1.36
   4  -3  -2  113.45    4.04
  -4  -3   2  121.52    4.89
  -4  -3   2  112.97    5.11
  -4   3   2  118.19    5.11
  -4   3   2  116.92    4.60
   4   3  -2  113.96    4.87
   4   3  -2  110.86    5.57
  -3  -3   2    0.74    0.72
  -3  -3   2   -0.76    0.61
   3  -3  -2   -0.02    0.35
  -3   3   2   -0.86    0.65
   3   3  -2    0.52    0.68
   3   3  -2    0.29    0.99
  -3   3   2    0.44    0.48
  -2  -3   2    5.50    0.98
  -2  -3   2    7.30    1.05
  -2  -3   2    4.60    0.86
  -2   3   2    6.69    1.04
  -2   3   2    5.01    0.68
   2   3  -2    5.77    0.91
  -2   3   2    3.67    0.91
   2   3  -2    5.24    1.29
  -1  -3   2   26.23    1.56
   1  -3  -2   25.92    1.68
   1  -3  -2   25.60    1.36
  -1  -3   2   23.58    1.93
  -1  -3   2   25.86    1.38
   1   3  -2   29.00    1.76
  -1   3   2   25.42    1.37
   1   3  -2   27.39    1.36
  -1   3   2   25.31    1.42
   1   3  -2   26.78    1.53
   1   3  -2   26.21    1.92
   0  -3   2  120.48    4.29
   0  -3  -2  123.85    4.50
   0  -3   2  125.73    5.44
   0  -3  -2  127.73    4.51
   0  -3   2  125.90    4.11
   0  -3   2  124.19    4.44
   0   3  -2  126.92    4.10
   0   3   2  125.12    3.98
   0   3   2  122.72    4.49
   0   3  -2  130.55    5.63
   0   3  -2  123.76    4.43
   0   3   2  122.29    4.76
  -1  -3  -2   -0.54    0.30
  -1  -3  -2    0.90    0.62
  -1  -3  -2    0.25    0.56
  -1  -3  -2    0.27    0.59
   1  -3   2   -0.07    0.30
  -1   3  -2    0.40    0.26
  -1   3  -2    0.08    0.14
  -1   3  -2    0.20    0.33
   1   3   2   -0.20    0.50
   1   3   2   -0.54    0.65
   1   3   2    0.72    0.46
  -2  -3  -2   12.76    1.26
  -2  -3  -2   12.05    1.15
   2  -3   2   12.61    0.86
  -2   3  -2   12.05    0.83
  -2   3  -2   13.10    0.70
  -2   3  -2   12.88    0.81
   2   3   2   11.75    1.36
  -3  -3  -2   22.95    1.68
  -3  -3  -2   20.55    1.65
   3   3   2   18.53    1.90
  -3   3  -2   24.85    1.45
  -3   3  -2   20.86    1.23
  -3   3  -2   21.96    0.90
  -4  -3  -2    5.97    1.21
  -4  -3  -2    5.89    1.16
  -4   3  -2    7.28    0.42
  -4   3  -2    7.11    1.09
   4   3   2    5.74    1.40
  -5  -3  -2    2.52    1.25
  -5  -3  -2    2.47    1.06
   5   3   2    0.00    0.80
  -5   3  -2    1.07    0.82
  -6  -3  -2    5.64    1.51
  -6  -3  -2    6.48    1.47
   6   3   2   10.79    2.12
  -6   3  -2    8.81    1.68
  -7  -3  -2    1.92    1.58
  -7  -3  -2    1.46    1.15
  -7   3  -2    1.44    1.26
   7   3   2    2.09    1.64
  -8  -3  -2    2.28    1.80
   8   3   2    0.45    1.69
  -8   3  -2    2.30    1.40
  -8  -4   2    0.32    1.73
   8   4  -2    0.65    1.42
  -8   4   2    2.92    1.73
  -7  -4   2    3.15    1.75
  -7  -4   2    1.47    1.26
   7   4  -2   -0.02    1.19
  -7   4   2    1.40    1.34
  -7   4   2    1.63    1.01
  -6  -4   2  162.66    7.51
  -6  -4   2  165.98    6.95
  -6   4   2  168.31    6.54
  -6   4   2  152.70    7.24
   6   4  -2  171.79    7.28
  -5  -4   2    0.20    0.98
  -5  -4   2   -0.74    0.86
  -5   4   2    0.07    0.63
  -5   4   2   -0.24    0.95
   5   4  -2    0.90    1.11
   5   4  -2    1.41    1.04
   4  -4  -2    0.83    0.31
  -4  -4   2    1.20    0.95
  -4  -4   2    0.72    0.84
   4   4  -2    0.72    0.80
   4   4  -2   -0.69    1.02
  -4   4   2   -0.12    0.84
  -4   4   2    0.44    0.52
  -3  -4   2    3.70    1.00
  -3  -4   2    3.02    0.89
   3  -4  -2    3.85    0.52
  -3   4   2    3.53    0.97
   3   4  -2    1.44    0.76
  -3   4   2    3.14    0.59
   3   4  -2    1.94    1.18
  -2  -4   2  375.58   12.37
  -2  -4   2  366.89   12.40
  -2   4   2  362.48   11.94
   2   4  -2  356.81   12.92
   2   4  -2  356.96   12.35
  -2   4   2  369.91   12.51
   1  -4  -2    0.58    0.50
   1  -4  -2    0.07    0.47
  -1  -4   2    0.30    0.43
   1  -4  -2    1.04    0.76
  -1  -4   2    0.09    0.62
   1   4  -2    1.83    0.98
   1   4  -2    1.54    1.06
   1   4  -2    0.52    0.44
  -1   4   2   -0.21    0.44
   0  -4   2    6.11    1.45
   0  -4   2    5.45    0.45
   0  -4  -2    6.56    0.87
   0  -4  -2    5.08    0.79
   0  -4   2    6.33    0.84
   0   4   2    6.72    0.64
   0   4  -2    6.07    1.43
   0   4   2    6.95    0.86
   0   4   2    8.15    1.29
   0   4  -2    5.02    0.74
  -1  -4  -2    0.98    0.42
   1  -4   2    0.65    0.30
   1  -4   2    0.98    0.46
  -1  -4  -2    1.14    0.69
   1   4   2   -0.03    0.61
   1   4   2    0.32    0.33
  -1   4  -2    0.35    0.39
   2  -4   2  176.74    5.75
  -2  -4  -2  172.69    6.38
  -2  -4  -2  171.91    6.17
  -2   4  -2  172.75    5.67
  -2   4  -2  172.49    5.58
  -2   4  -2  172.46    5.75
   2   4   2  162.68    6.62
  -3  -4  -2    0.82    0.76
   3  -4   2    1.25    0.48
  -3  -4  -2   -0.68    0.67
   3   4   2   -0.19    0.79
  -3   4  -2    0.54    0.34
  -3   4  -2   -0.70    0.39
  -4  -4  -2   -0.79    0.86
  -4  -4  -2   -0.21    0.58
  -4   4  -2   -0.15    0.59
   4   4   2   -0.35    0.90
  -4   4  -2   -0.41    0.43
  -5  -4  -2    2.64    1.12
  -5  -4  -2    3.64    1.12
   5   4   2    3.45    1.42
  -5   4  -2    2.69    1.02
  -6  -4  -2   16.99    2.55
  -6  -4  -2   20.73    2.31
  -6   4  -2   22.40    2.31
   6   4   2   21.70    2.83
  -7  -4  -2    3.82    1.77
  -7  -4  -2    2.42    1.28
   7   4   2   -0.15    1.50
  -7   4  -2    1.19    1.17
  -8  -4  -2    5.45    2.15
  -8   4  -2    2.23    1.53
   8   4   2    1.30    1.71
  -8  -5   2   14.67    2.69
  -8  -5   2   21.77    2.82
   8   5  -2   13.68    2.49
  -8   5   2   12.23    2.60
  -7  -5   2   -1.12    1.28
  -7  -5   2    0.60    1.39
   7   5  -2   -0.96    1.32
  -7   5   2    0.40    1.32
  -6  -5   2    5.68    1.74
  -6  -5   2    4.80    1.53
   6   5  -2    3.94    1.44
  -6   5   2    3.93    1.03
  -6   5   2    7.09    1.74
  -5  -5   2    4.92    1.27
  -5  -5   2    5.74    1.38
   5   5  -2    6.81    1.88
   5   5  -2    4.21    1.31
  -5   5   2    6.89    1.51
  -5   5   2    6.62    1.04
  -4  -5   2   16.52    1.93
  -4  -5   2   12.93    1.73
   4  -5  -2   16.61    0.73
   4  -5  -2   16.50    0.73
   4   5  -2   15.71    2.31
  -4   5   2   14.35    1.82
   4   5  -2   17.30    1.88
  -4   5   2   14.49    1.28
   3  -5  -2    0.01    0.31
  -3  -5   2   -1.18    0.56
  -3  -5   2   -0.48    0.77
   3   5  -2   -0.14    0.69
   3   5  -2    0.19    1.02
  -3   5   2   -0.23    0.41
  -3   5   2   -0.03    0.70
   2  -5  -2   35.79    1.65
  -2  -5   2   36.82    2.12
  -2  -5   2   37.02    2.05
   2   5  -2   30.25    2.55
   2   5  -2   37.09    2.43
  -2   5   2   35.25    1.69
   1  -5  -2   18.72    1.28
  -1  -5   2   17.89    1.17
   1  -5  -2   17.58    1.22
  -1  -5   2   19.41    1.62
   1   5  -2   22.94    2.22
   1   5  -2   22.80    2.50
   1   5  -2   20.28    1.20
  -1   5   2   18.06    1.19
   0  -5   2    2.11    0.65
   0  -5  -2    1.89    0.66
   0  -5  -2    2.46    0.65
   0  -5   2    1.34    0.32
   0   5   2    4.72    1.31
   0   5  -2    0.81    1.31
   0   5   2    1.55    0.59
   0   5   2    1.10    0.57
   1  -5   2    1.47    0.31
  -1  -5  -2    1.40    0.73
  -1  -5  -2    1.13    0.49
   1  -5   2    1.43    0.53
   1   5   2    1.31    0.42
   1   5   2    1.92    0.89
  -1   5  -2    0.26    1.10
  -1   5  -2    1.61    0.49
  -2  -5  -2   32.29    2.08
  -2  -5  -2   30.55    1.85
   2  -5   2   32.19    1.31
  -2   5  -2   32.26    1.39
  -2   5  -2   32.10    1.36
   2   5   2   28.79    2.29
   3  -5   2   28.98    1.51
  -3  -5  -2   25.69    2.10
  -3  -5  -2   27.55    1.95
   3   5   2   25.52    2.51
  -3   5  -2   27.89    1.13
  -3   5  -2   30.58    1.57
  -4  -5  -2    1.50    1.04
  -4  -5  -2    0.80    0.92
   4   5   2    1.85    1.14
  -4   5  -2    2.06    0.68
  -4   5  -2    0.33    0.40
  -5  -5  -2    1.04    1.17
  -5  -5  -2    0.25    1.05
  -5   5  -2    0.78    0.75
   5   5   2    2.25    1.40
  -6  -5  -2    4.56    1.51
  -6  -5  -2    6.77    1.66
  -6   5  -2    4.33    1.22
   6   5   2    1.79    1.51
  -7  -5  -2   16.06    2.36
  -7  -5  -2   19.23    2.90
   7   5   2   20.54    3.01
  -7   5  -2   16.70    2.34
  -8  -5  -2    2.18    1.95
   8   5   2   -0.71    1.63
  -8  -6   2    9.01    2.11
  -8  -6   2    4.74    1.91
   8   6  -2    3.59    1.78
  -8   6   2    9.47    2.52
  -7  -6   2   15.31    2.74
  -7  -6   2   19.41    2.67
   7   6  -2   18.55    2.69
  -7   6   2   19.80    2.78
  -6  -6   2    0.60    1.26
  -6  -6   2    1.20    1.35
  -6   6   2    2.01    1.36
   6   6  -2    0.48    1.15
   6   6  -2    0.79    1.71
  -5  -6   2    1.93    1.15
  -5  -6   2   -0.96    0.73
   5   6  -2    0.06    0.94
  -5   6   2    0.46    0.61
   5   6  -2    2.02    1.20
  -5   6   2    0.90    0.99
  -4  -6   2   21.03    2.26
  -4  -6   2   21.36    2.32
  -4   6   2   22.04    1.43
   4   6  -2   25.99    2.92
  -4   6   2   24.57    2.34
   4   6  -2   24.10    2.35
  -3  -6   2   66.01    3.53
   3  -6  -2   70.28    2.60
  -3  -6   2   68.53    3.47
  -3   6   2   66.39    2.75
  -3   6   2   74.57    3.55
   3   6  -2   72.52    3.68
   3   6  -2   61.58    3.91
  -2  -6   2    8.47    1.16
  -2  -6   2    9.11    1.27
   2  -6  -2    8.64    0.86
   2  -6  -2   10.12    0.94
   2   6  -2    9.28    1.61
   2   6  -2   10.71    1.80
  -2   6   2   10.79    0.93
  -1  -6   2    1.63    0.75
  -1  -6   2    1.11    0.46
   1  -6  -2    0.62    0.54
   1  -6  -2   -0.21    0.51
   1   6  -2    2.74    1.35
  -1   6   2    1.13    0.50
   1   6  -2    2.36    1.13
   0  -6   2   49.13    1.83
   0  -6   2   42.06    2.25
   0  -6  -2   43.55    2.29
   0   6   2   47.33    2.25
   0   6  -2   48.42    3.53
   0   6   2   43.15    3.04
   1  -6   2   93.50    3.02
   1  -6   2   85.29    3.42
  -1  -6  -2   87.47    3.77
  -1  -6  -2   86.00    3.42
  -1   6  -2   82.00    4.66
   1   6   2   86.17    4.35
   1   6   2   87.56    3.26
   2  -6   2   19.50    0.85
  -2  -6  -2   17.79    1.75
  -2  -6  -2   18.62    1.47
   2   6   2   17.02    2.14
  -2   6  -2   18.65    1.10
   2   6   2   20.23    1.39
  -3  -6  -2    0.32    0.69
  -3  -6  -2    1.14    0.76
   3  -6   2    0.63    0.39
   3   6   2    0.84    1.09
  -3   6  -2    0.98    0.48
  -4  -6  -2   19.29    2.30
  -4  -6  -2   19.94    2.18
   4   6   2   19.27    2.32
  -4   6  -2   19.41    0.82
  -4   6  -2   19.24    1.49
  -5  -6  -2   24.11    2.54
  -5  -6  -2   26.39    2.79
   5   6   2   20.32    2.68
  -5   6  -2   24.54    1.95
  -6  -6  -2    9.34    1.86
  -6  -6  -2    7.51    1.96
   6   6   2    9.94    2.16
  -6   6  -2   13.61    1.81
  -7  -6  -2    1.57    1.67
  -7  -6  -2    2.65    1.51
   7   6   2    5.02    2.05
  -8  -6  -2    9.45    2.11
  -8  -6  -2    3.05    2.33
   8   6   2    3.69    2.00
  -7  -7   2    9.09    2.30
  -7  -7   2    5.72    1.83
   7   7  -2    9.23    2.03
  -7   7   2    2.79    1.67
  -6  -7   2    7.22    1.81
  -6  -7   2    3.72    1.64
  -6   7   2    3.50    1.61
   6   7  -2    4.49    1.68
   6   7  -2    6.40    2.25
  -5  -7   2   45.76    3.22
  -5  -7   2   43.61    3.11
  -5   7   2   39.96    2.96
   5   7  -2   39.80    3.93
   5   7  -2   37.23    3.03
  -4  -7   2   33.88    2.95
  -4  -7   2   29.01    2.81
   4   7  -2   40.83    3.35
  -4   7   2   36.55    1.78
  -4   7   2   37.97    2.66
   4   7  -2   33.14    2.73
   3  -7  -2    5.40    0.66
  -3  -7   2    4.27    1.21
  -3  -7   2    5.41    1.06
   3   7  -2    5.62    1.42
   3   7  -2    4.34    1.55
  -3   7   2    5.12    0.71
  -2  -7   2   15.82    1.56
   2  -7  -2   21.26    1.27
  -2  -7   2   20.48    2.04
   2  -7  -2   20.21    1.36
   2   7  -2   19.02    2.41
   2   7  -2   24.60    2.65
  -2   7   2   22.67    1.26
  -1  -7   2   84.21    3.94
   1  -7  -2   90.22    3.66
   1  -7  -2   91.43    3.72
  -1  -7   2   92.74    3.59
   1   7  -2   89.09    5.04
   1   7  -2   85.54    4.79
  -1   7   2   89.95    3.51
   0  -7   2   12.35    0.84
   0  -7   2   12.18    1.33
   0  -7  -2   14.16    1.47
   0   7   2   12.77    1.31
   0   7   2   14.10    1.93
   0   7  -2   12.64    2.21
   1  -7   2    1.14    0.63
  -1  -7  -2    0.83    0.61
   1  -7   2    0.33    0.24
   1   7   2    0.46    0.48
  -1   7  -2    0.64    1.15
   1   7   2   -1.54    0.99
   2  -7   2   24.22    0.89
  -2  -7  -2   23.14    1.72
   2  -7   2   23.25    1.36
  -2  -7  -2   23.90    2.19
   2   7   2   25.14    2.68
  -2   7  -2   25.29    1.37
   2   7   2   22.37    1.53
  -3  -7  -2   26.87    2.51
   3  -7   2   28.25    1.39
  -3  -7  -2   27.77    2.56
   3   7   2   27.74    2.93
  -3   7  -2   30.16    1.17
  -4  -7  -2   -0.45    0.99
  -4  -7  -2   -1.08    0.92
   4   7   2    0.06    1.18
  -4   7  -2    0.92    0.63
  -5  -7  -2    3.26    1.49
  -5  -7  -2    1.80    1.35
   5   7   2    0.32    1.35
  -5   7  -2    0.92    0.78
  -6  -7  -2    7.81    1.91
  -6  -7  -2   10.39    2.18
   6   7   2    6.03    2.03
  -7  -7  -2    2.70    1.77
  -7  -7  -2    2.29    1.57
   7   7   2    1.39    1.73
  -7  -8   2    2.89    1.55
  -7  -8   2   -0.69    1.11
  -7   8   2    3.22    1.55
   7   8  -2   -0.43    1.40
  -6  -8   2   72.95    4.71
  -6  -8   2   68.40    4.34
  -6   8   2   68.69    4.39
   6   8  -2   79.92    4.84
   6   8  -2   67.85    5.12
  -5  -8   2    3.61    1.53
  -5  -8   2    2.40    1.44
   5   8  -2    2.09    1.68
   5   8  -2    4.04    1.52
  -5   8   2    3.89    1.35
  -4  -8   2    2.46    1.07
  -4  -8   2   -0.24    0.89
   4   8  -2    2.45    1.33
   4   8  -2    1.91    1.43
   3  -8  -2   -0.59    0.38
  -3  -8   2    0.27    0.79
  -3  -8   2   -0.40    0.95
  -3   8   2   -0.39    0.35
   3   8  -2   -0.39    1.25
   3   8  -2   -0.07    1.26
   2  -8  -2  154.85    5.63
  -2  -8   2  158.48    6.00
  -2  -8   2  149.60    6.33
   2  -8  -2  154.38    5.43
   2   8  -2  150.24    7.00
  -2   8   2  148.22    5.36
   2   8  -2  148.62    7.17
   1  -8  -2   -0.05    0.59
  -1  -8   2    0.48    0.51
  -1  -8   2    0.42    0.80
   1   8  -2    1.00    1.45
   1   8  -2    0.74    1.53
  -1   8   2    0.88    0.84
   0  -8  -2    2.12    0.87
   0  -8   2    0.83    0.73
   0  -8   2    1.93    0.44
   0   8   2    1.23    0.73
   0   8   2    3.08    1.55
   0   8  -2   -0.48    1.26
   1  -8   2    2.10    0.33
   1  -8   2    1.50    0.16
  -1  -8  -2    0.56    0.81
   1  -8   2    1.84    0.73
   1  -8   2    1.70    0.31
   1   8   2    1.43    0.59
  -1   8  -2    0.25    1.30
   1   8   2    1.12    1.07
  -2  -8  -2   73.90    3.69
  -2  -8  -2   80.70    4.01
   2  -8   2   85.88    3.29
  -2  -8  -2   80.95    4.07
   2   8   2   74.40    4.62
  -2   8  -2   91.92    5.26
   2   8   2   82.47    3.47
  -3  -8  -2    2.11    1.12
  -3  -8  -2    3.64    1.31
   3  -8   2    2.99    0.44
   3   8   2    2.79    1.55
   3   8   2    3.71    0.96
  -4  -8  -2   -1.45    0.96
  -4  -8  -2    0.28    1.12
  -4   8  -2    0.63    0.64
   4   8   2    0.69    1.34
  -5  -8  -2    7.92    1.88
  -5  -8  -2    5.37    1.77
   5   8   2    8.27    1.91
  -6  -8  -2    8.69    2.11
  -6  -8  -2    8.05    2.11
   6   8   2   12.93    2.44
  -7  -8  -2   -0.54    1.48
  -7  -8  -2   -1.31    1.60
   7   8   2    2.37    2.03
  -7  -9   2   -0.19    1.54
  -7  -9   2    1.37    1.72
   7   9  -2    1.05    1.75
  -6  -9   2    9.04    1.97
  -6  -9   2    8.39    2.17
   6   9  -2    7.14    2.06
   6   9  -2   10.27    2.63
  -6   9   2   15.10    2.40
  -5  -9   2    6.64    1.93
  -5  -9   2   10.10    2.05
   5   9  -2    8.07    2.07
   5   9  -2    6.71    2.05
  -4  -9   2   25.89    2.85
  -4  -9   2   28.79    2.80
   4   9  -2   32.57    3.46
   4   9  -2   30.86    3.45
  -3  -9   2    0.34    1.19
   3  -9  -2    0.10    0.46
  -3  -9   2    0.84    0.89
   3   9  -2   -0.17    1.38
   3   9  -2    2.11    1.51
   2  -9  -2   39.09    2.18
  -2  -9   2   44.38    2.51
   2  -9  -2   40.44    1.94
  -2  -9   2   39.52    2.82
   2   9  -2   37.47    3.96
   2   9  -2   39.91    3.44
  -1  -9   2   22.95    2.22
  -1  -9   2   27.14    1.66
   1  -9  -2   26.20    1.88
  -1   9   2   25.05    2.42
   1   9  -2   24.56    3.19
   1   9  -2   28.28    3.31
   0  -9   2   39.95    1.83
   0  -9   2   39.64    2.44
   0  -9  -2   39.78    2.53
   0   9  -2   40.80    3.55
   0   9   2   41.29    3.28
   0   9   2   42.47    2.41
   1  -9   2    3.77    0.44
   1  -9   2    3.10    0.85
   1  -9   2    4.93    0.30
   1  -9   2    3.65    0.44
  -1  -9  -2    6.39    1.32
  -1   9  -2    4.31    1.81
   1   9   2    3.26    0.81
   1   9   2    6.05    1.91
  -2  -9  -2   42.49    3.00
  -2  -9  -2   44.40    2.89
   2  -9   2   44.87    2.25
  -2   9  -2   49.76    4.09
   2   9   2   47.76    3.79
   2   9   2   46.65    2.41
  -3  -9  -2   37.19    3.26
  -3  -9  -2   35.92    2.80
   3   9   2   43.47    3.99
   3   9   2   36.55    2.33
  -4  -9  -2   15.87    2.21
  -4  -9  -2   12.84    2.07
   4   9   2    9.58    2.32
  -5  -9  -2   -0.12    1.31
  -5  -9  -2    1.79    1.52
   5   9   2    1.37    1.30
  -6  -9  -2   14.81    2.66
  -6  -9  -2   15.09    2.64
   6   9   2   23.76    3.45
  -7  -9  -2   15.64    3.03
  -7  -9  -2   21.98    3.10
   7   9   2   19.80    3.41
  -6 -10   2    1.03    1.51
  -6 -10   2    1.47    1.44
   6  10  -2    1.11    1.76
   6  10  -2   -0.29    1.50
  -5 -10   2    4.57    1.61
  -5 -10   2    3.18    1.60
   5  10  -2    4.92    1.78
   5  10  -2    1.70    1.70
  -4 -10   2   21.98    2.74
  -4 -10   2   21.07    2.49
   4  10  -2   19.44    2.86
   4  10  -2   20.70    3.19
  -3 -10   2   45.73    3.33
  -3 -10   2   44.11    2.91
   3 -10  -2   43.76    2.20
   3  10  -2   47.36    3.82
   3  10  -2   46.40    4.60
   2 -10  -2    5.22    1.00
  -2 -10   2    6.08    1.16
  -2 -10   2    5.43    1.47
  -2  10   2    9.79    1.83
   2  10  -2    3.48    1.76
   2  10  -2    8.68    2.50
  -1 -10   2    6.82    1.47
   1 -10  -2   10.88    1.44
  -1 -10   2   10.29    1.19
  -1  10   2   12.76    2.33
   1  10  -2   13.58    2.50
   1  10  -2   10.55    2.36
  -1  10   2   12.39    1.80
   0 -10  -2   30.56    2.34
   0 -10   2   30.44    2.24
   0 -10   2   31.70    1.58
   0  10   2   28.31    3.44
   0  10   2   30.96    2.24
   0  10  -2   35.36    3.74
   1 -10   2   68.63    3.29
  -1 -10  -2   68.44    3.75
   1 -10   2   68.09    2.41
   1  10   2   63.72    3.05
   1  10   2   62.43    4.34
  -1  10  -2   66.64    4.83
   2 -10   2    8.68    1.10
  -2 -10  -2   10.71    1.70
  -2 -10  -2   12.64    1.91
   2  10   2    9.06    1.19
  -2  10  -2   11.55    2.58
   2  10   2    6.23    1.82
  -3 -10  -2    7.45    1.60
  -3 -10  -2    7.09    1.53
   3  10   2   10.25    1.37
   3  10   2    5.96    2.11
  -3  10  -2   10.27    2.56
  -4 -10  -2   25.78    2.93
  -4 -10  -2   19.52    2.59
   4  10   2   19.21    3.14
  -5 -10  -2   34.20    3.49
  -5 -10  -2   32.40    3.53
   5  10   2   34.73    4.16
  -6 -10  -2    6.16    1.82
  -6 -10  -2    4.16    1.90
   6  10   2    5.55    2.38
  -6 -11   2   -0.24    1.67
  -6 -11   2    4.06    1.82
   6  11  -2    0.98    1.72
   6  11  -2    0.22    1.73
  -5 -11   2   40.27    3.96
  -5 -11   2   40.18    3.84
   5  11  -2   39.17    4.44
   5  11  -2   42.15    4.36
  -4 -11   2   14.65    2.51
  -4 -11   2   16.54    2.32
   4  11  -2   15.71    3.10
   4  11  -2   14.37    2.70
  -3 -11   2    8.96    1.93
  -3 -11   2   10.46    1.67
   3  11  -2   12.64    2.93
   3  11  -2   13.79    2.58
  -2 -11   2   -1.02    1.00
   2 -11  -2    0.37    0.74
  -2 -11   2   -0.33    0.75
   2  11  -2    0.07    1.86
   2  11  -2    0.74    1.55
  -2  11   2    0.98    1.12
  -1 -11   2   49.02    3.25
  -1 -11   2   52.72    2.62
   1 -11  -2   50.98    3.01
   1  11  -2   56.33    5.03
  -1  11   2   56.27    3.37
   1  11  -2   49.48    4.17
  -1  11   2   51.95    4.87
   0 -11   2    8.98    0.89
   0 -11  -2    9.03    1.57
   0 -11   2   12.88    1.70
   0  11  -2    8.24    2.50
   0  11   2    8.33    2.40
   0  11   2    9.37    1.48
   0  11  -2    9.95    2.27
   1 -11   2   14.95    1.68
  -1 -11  -2   16.82    2.12
   1  11   2   15.49    1.56
  -1  11  -2   15.78    2.92
   1  11   2   17.54    2.99
   2 -11   2    0.75    0.68
  -2 -11  -2    0.93    1.06
  -2 -11  -2    0.54    1.13
   2  11   2   -1.72    1.32
   2  11   2    0.75    0.76
  -2  11  -2    2.35    1.96
  -3 -11  -2   16.29    2.41
  -3 -11  -2   18.36    2.41
   3  11   2   13.61    2.61
  -3  11  -2   15.75    3.14
  -4 -11  -2    0.37    1.41
  -4 -11  -2   -0.77    1.22
   4  11   2    0.50    1.91
  -5 -11  -2    9.45    2.13
  -5 -11  -2   11.54    2.40
   5  11   2   12.48    2.77
  -6 -11  -2    7.11    2.15
  -6 -11  -2    6.95    2.19
   6  11   2    3.26    2.32
  -6 -12   2    6.08    2.27
  -6 -12   2   11.36    2.50
   6  12  -2   12.87    2.94
   6  12  -2   11.60    2.78
  -5 -12   2    3.53    1.66
  -5 -12   2    2.92    1.76
   5  12  -2    5.26    2.29
   5  12  -2    7.84    2.48
  -4 -12   2   10.33    2.06
  -4 -12   2    7.08    2.04
   4  12  -2    9.72    2.87
   4  12  -2    8.59    2.35
  -3 -12   2    0.09    1.23
  -3 -12   2    1.33    1.17
   3  12  -2   -1.14    1.50
  -3  12   2    3.16    1.45
   3  12  -2    0.36    2.05
   2 -12  -2   10.24    1.48
  -2 -12   2   11.72    1.57
  -2 -12   2   12.20    2.07
   2  12  -2    8.84    2.80
  -2  12   2   13.54    2.19
   2  12  -2    9.37    2.52
  -1 -12   2    2.12    1.20
   1 -12  -2   -0.14    0.87
  -1 -12   2    1.14    0.70
  -1  12   2    0.93    1.05
   1  12  -2    1.03    2.06
   1  12  -2    1.47    1.85
  -1  12   2   -0.28    2.12
   0 -12   2   21.60    2.24
   0 -12  -2   22.95    2.34
   0  12   2   20.83    3.14
   0  12  -2   20.73    3.14
   0  12  -2   15.13    3.17
   1 -12   2    1.36    0.87
  -1 -12  -2    1.99    1.11
  -1 -12  -2    1.98    1.29
  -1  12  -2    3.32    1.97
   1  12   2    2.62    1.93
  -2 -12  -2    4.08    1.63
  -2 -12  -2    7.64    1.56
   2 -12   2    5.07    1.04
  -2  12  -2    6.70    2.49
   2  12   2    7.84    2.14
  -3 -12  -2    0.28    1.36
  -3 -12  -2   -0.41    1.24
   3  12   2   -0.51    1.67
  -3  12  -2    0.90    1.96
  -4 -12  -2    5.02    1.74
  -4 -12  -2    7.59    2.06
  -4  12  -2    6.76    2.50
   4  12   2    4.46    2.06
  -5 -12  -2    6.77    2.02
  -5 -12  -2    6.73    2.13
   5  12   2    4.59    2.08
  -5 -13   2    6.38    2.07
  -5 -13   2    7.73    2.32
   5  13  -2   11.89    3.27
  -4 -13   2    3.63    1.78
  -4 -13   2    4.42    1.77
   4  13  -2    4.35    1.94
   4  13  -2    0.77    2.38
  -3 -13   2    0.17    1.43
  -3 -13   2   -0.40    0.99
   3  13  -2    3.93    1.93
   3  13  -2   -1.21    2.00
   2 -13  -2   28.38    2.18
  -2 -13   2   21.67    2.78
  -2  13   2   30.51    4.39
   2  13  -2   31.46    3.75
   2  13  -2   26.22    4.02
  -1 -13   2   19.56    2.39
   1 -13  -2   20.91    2.34
   1  13  -2   17.17    3.19
   1  13  -2   19.73    3.60
  -1  13   2   15.80    3.50
   0 -13  -2    6.97    1.64
   0 -13   2    8.64    1.70
   0  13   2    9.14    2.68
   0  13  -2    8.45    2.45
   0  13  -2    5.21    2.72
  -1 -13  -2    2.42    1.42
   1 -13   2    1.72    1.06
  -1 -13  -2    1.01    1.12
   1  13   2   -1.04    1.77
  -1  13  -2    0.40    1.66
  -2 -13  -2   38.53    3.34
  -2 -13  -2   28.71    3.20
   2  13   2   35.95    4.48
  -2  13  -2   25.90    4.06
  -3 -13  -2   24.28    3.05
  -3 -13  -2   19.15    2.68
  -3  13  -2   20.54    3.95
   3  13   2   21.34    3.67
  -4 -13  -2    3.57    1.74
  -4 -13  -2    1.65    1.83
   4  13   2    3.35    2.51
  -4  13  -2   12.35    3.37
  -5 -13  -2    6.68    2.05
  -5 -13  -2    1.72    1.86
   5  13   2    4.25    2.74
  -5  13  -2    4.78    2.57
  -4 -14   2   10.62    2.35
   4  14  -2    7.88    3.16
  -3 -14   2   31.79    3.50
   3  14  -2   24.18    4.12
  -2 -14   2    3.68    1.53
   2  14  -2    1.30    2.13
   2  14  -2   -0.66    1.68
  -2  14   2   -2.28    2.49
   1 -14  -2   10.97    1.86
  -1 -14   2    9.30    1.88
   1  14  -2    3.24    2.22
   1  14  -2    8.78    2.88
  -1  14   2    3.64    2.75
   0 -14  -2   23.79    2.70
   0 -14   2   24.86    2.70
   0  14  -2   20.56    3.41
   0  14  -2   23.65    3.82
   0  14   2   22.27    3.83
  -1 -14  -2   36.01    3.46
   1 -14   2   24.47    2.49
  -1 -14  -2   34.86    3.07
  -1  14  -2   27.87    4.35
  -1  14  -2   33.45    4.31
   1  14   2   38.43    4.65
  -2 -14  -2    2.14    1.40
  -2 -14  -2    6.36    1.92
   2  14   2    7.21    2.52
  -2  14  -2    3.66    2.56
  -3 -14  -2    2.72    1.61
  -3 -14  -2    3.76    1.86
   3  14   2    3.74    2.32
  -3  14  -2    4.43    2.49
  -4 -14  -2   25.84    3.26
  -4 -14  -2   15.39    2.79
  -4  14  -2   24.29    4.63
   4  14   2   18.71    3.87
  -3 -15   2   14.85    2.75
  -3  15   2   11.13    4.09
   3  15  -2   13.05    3.32
  -2 -15   2    0.25    1.45
   2  15  -2    0.78    2.07
  -2  15   2   -4.03    2.67
   1 -15  -2   12.89    2.07
  -1 -15   2   10.05    2.27
   1  15  -2   11.94    3.14
  -1  15   2   16.37    3.66
   0 -15  -2    2.65    1.56
   0 -15   2    3.31    1.46
   0  15  -2   -3.11    2.24
   0  15   2    1.37    1.77
  -1 -15  -2    7.08    1.96
  -1  15  -2   10.03    2.87
   1  15   2   10.52    2.97
  -1  15  -2    3.41    3.20
  -2 -15  -2    0.69    1.54
  -2  15  -2    0.68    2.17
   2  15   2    4.66    1.98
  -3 -15  -2    5.74    2.04
  -3 -15  -2    3.13    1.61
   3  15   2    8.16    2.89
  -3  15  -2    7.88    3.38
  -1 -16   2   -0.44    1.57
   1  16  -2    2.90    2.27
  -1  16   2   -0.21    1.80
   0 -16   2   12.87    2.24
   0 -16  -2   10.44    2.20
   0  16  -2    9.53    3.23
   0  16   2   11.44    3.24
  -1 -16  -2    1.54    1.58
  -1  16  -2   -3.52    2.73
   1  16   2    0.65    2.22
  -8   0   3    1.03    1.65
  -7   0   3    0.60    1.29
  -6   0   3   -1.74    0.94
  -5   0   3   -0.86    0.56
  -5   0   3   -0.85    0.90
   4   0  -3   -0.45    0.74
  -4   0   3    0.32    0.55
  -4   0   3   -1.24    0.68
   3   0  -3   -0.61    0.88
  -3   0   3   -0.27    0.57
  -3   0   3    0.59    0.45
  -3   0   3    0.71    0.57
   2   0  -3    0.44    0.51
  -2   0   3    0.23    0.36
   2   0  -3    0.18    0.65
  -2   0   3    0.69    0.70
  -2   0   3   -0.17    0.43
  -1   0   3   -0.02    0.53
  -1   0   3   -0.05    0.13
  -1   0   3   -0.36    0.65
   1   0  -3    0.58    0.75
  -1   0   3    0.94    0.65
   1   0  -3   -1.19    0.52
   1   0  -3    0.26    0.42
   0   0   3   -0.46    0.27
   0   0  -3   -0.06    0.37
   0   0   3    0.05    0.37
   0   0  -3   -0.16    0.56
   0   0  -3   -0.04    0.32
   0   0  -3    0.04    0.64
   0   0   3   -0.96    0.80
   1   0   3    0.25    0.47
  -1   0  -3    0.33    0.41
   1   0   3    0.10    0.41
  -1   0  -3    0.32    0.43
  -2   0  -3   -0.49    0.39
   2   0   3    0.13    0.62
   2   0   3   -0.09    0.55
  -3   0  -3    0.61    0.65
  -3   0  -3   -1.03    0.39
   3   0   3    1.24    0.84
  -4   0  -3   -0.19    0.44
  -4   0  -3    0.24    0.59
   4   0   3   -0.08    0.88
  -5   0  -3   -0.68    0.56
   5   0   3   -2.13    0.85
  -5   0  -3   -0.63    0.80
   6   0   3    0.22    0.93
  -6   0  -3    2.17    1.28
  -6   0  -3   -0.46    0.65
  -7   0  -3    0.94    1.46
  -8   0  -3    0.43    1.43
  -8  -1   3   13.27    2.63
  -8   1   3   11.95    2.11
  -8   1   3    9.23    2.34
  -7  -1   3   -0.19    1.35
  -7  -1   3    0.89    0.97
  -7   1   3   -0.76    0.95
  -6  -1   3   23.13    2.81
  -6   1   3   24.87    2.89
  -5  -1   3   98.94    4.17
  -5  -1   3   85.67    4.64
  -5   1   3   95.36    4.74
  -4  -1   3   72.13    3.74
  -4  -1   3   74.14    3.24
  -4   1   3   59.70    3.45
   4   1  -3   73.17    3.18
   4   1  -3   67.97    4.09
  -3  -1   3    2.83    0.76
  -3  -1   3    2.44    0.68
   3  -1  -3    3.13    0.96
  -3  -1   3    3.89    0.98
  -3   1   3    0.73    0.68
   3   1  -3    1.40    0.91
  -3   1   3    2.34    0.66
  -3   1   3    2.55    0.94
   3   1  -3    3.17    0.66
   2  -1  -3   34.39    1.71
  -2  -1   3   33.80    1.47
  -2  -1   3   28.24    1.84
   2  -1  -3   30.02    2.08
  -2  -1   3   33.28    1.83
   2   1  -3   31.21    2.14
   2   1  -3   32.92    1.44
  -2   1   3   31.12    1.78
  -2   1   3   33.60    1.52
  -2   1   3   30.35    1.99
   1  -1  -3  301.30   10.61
  -1  -1   3  332.93   10.98
  -1  -1   3  312.34   10.53
  -1  -1   3  319.58   10.50
   1  -1  -3  316.28   10.44
   1  -1  -3  327.32   10.61
  -1   1   3  322.39   10.61
   1   1  -3  299.46   10.85
   1   1  -3  308.51   10.42
  -1   1   3  300.00   10.46
   1   1  -3  318.34    9.89
  -1   1   3  307.73   10.68
   1   1  -3  323.19   10.50
   0  -1  -3  193.62    6.45
   0  -1   3  185.10    6.37
   0  -1  -3  195.30    6.46
   0  -1   3  175.75    7.16
   0  -1  -3  183.46    6.23
   0   1  -3  191.77    6.35
   0   1  -3  196.63    7.15
   0   1   3  184.86    6.21
   0   1  -3  195.27    6.36
   0   1   3  159.36    6.63
   0   1   3  177.20    6.43
   0   1  -3  192.22    6.09
  -1  -1  -3    4.89    0.83
   1  -1   3    3.48    0.68
   1  -1   3    4.75    0.75
  -1  -1  -3    5.20    0.78
   1   1   3    5.27    0.86
  -1   1  -3    3.56    0.60
   1   1   3    3.80    0.75
  -1   1  -3    5.17    0.70
  -2  -1  -3    9.27    1.03
   2  -1   3   10.08    1.22
   2  -1   3   10.16    1.04
   2   1   3    9.15    1.22
   2   1   3    8.74    1.09
  -2   1  -3    8.46    0.89
  -2   1  -3    8.49    0.94
  -3  -1  -3  160.27    6.17
   3  -1   3  159.27    6.30
  -3  -1  -3  164.01    5.87
   3   1   3  154.30    6.27
  -3   1  -3  160.38    5.98
  -3   1  -3  159.79    5.60
  -4  -1  -3   52.06    3.05
  -4  -1  -3   49.59    2.53
   4  -1   3   53.34    3.19
   4   1   3   46.99    3.15
  -4   1  -3   57.02    2.37
  -4   1  -3   53.20    2.85
  -5  -1  -3    0.20    1.04
  -5  -1  -3    0.91    0.77
  -5   1  -3    2.40    1.03
   5   1   3   -0.62    1.05
  -5   1  -3    0.46    0.56
  -6  -1  -3    3.64    1.01
  -6  -1  -3    4.23    1.55
  -6   1  -3    3.64    1.17
   6   1   3    4.49    1.62
  -7  -1  -3   21.49    2.98
  -7   1  -3   26.53    2.93
   7   1   3   28.88    3.49
  -8  -1  -3    2.16    1.86
  -8   1  -3    4.71    1.82
  -8  -2   3   43.54    4.46
  -8   2   3   39.38    4.15
  -8   2   3   43.29    3.79
  -7  -2   3   34.77    2.92
  -7  -2   3   41.92    4.06
  -7   2   3   33.44    3.57
  -7   2   3   33.24    3.07
  -6  -2   3   17.09    2.34
  -6  -2   3   16.37    1.90
  -6   2   3   15.43    1.95
  -6   2   3   15.80    2.35
   6   2  -3   15.64    2.05
  -5  -2   3    1.14    0.90
  -5  -2   3    1.43    0.87
   5   2  -3    0.67    0.77
  -5   2   3    0.04    0.81
   5   2  -3    0.68    1.44
  -5   2   3    1.19    1.09
  -4  -2   3  181.89    6.86
  -4  -2   3  172.00    7.24
  -4   2   3  181.39    6.83
  -4   2   3  176.90    7.23
   4   2  -3  185.00    7.86
   4   2  -3  187.60    6.77
  -3  -2   3  175.93    6.40
  -3  -2   3  171.82    6.79
  -3  -2   3  178.71    6.61
   3  -2  -3  183.99    6.27
  -3   2   3  176.18    6.92
  -3   2   3  183.94    6.54
   3   2  -3  182.26    6.37
   3   2  -3  173.12    7.33
   2  -2  -3   37.01    2.20
  -2  -2   3   36.12    1.76
  -2  -2   3   36.77    1.94
  -2  -2   3   40.77    2.12
   2   2  -3   33.44    2.54
   2   2  -3   36.76    1.68
  -2   2   3   38.41    2.26
  -2   2   3   36.26    1.91
  -1  -2   3    0.42    0.50
   1  -2  -3    0.51    0.54
  -1  -2   3    0.45    0.66
  -1  -2   3    1.03    0.52
  -1  -2   3    0.72    0.58
   1  -2  -3    1.61    0.59
   1  -2  -3    1.59    0.77
   1   2  -3    1.37    0.47
  -1   2   3    0.73    0.57
   1   2  -3    1.30    0.50
   1   2  -3    1.25    0.82
  -1   2   3   -0.57    0.67
  -1   2   3    0.22    0.57
   1   2  -3    2.08    0.60
   0  -2   3  299.00   11.62
   0  -2  -3  325.22   10.71
   0  -2  -3  316.58   10.66
   0  -2  -3  318.23   10.34
   0  -2   3  311.53   10.54
   0   2  -3  327.90   10.42
   0   2   3  319.80   10.71
   0   2  -3  316.05   10.55
   0   2   3  330.77   10.65
   0   2  -3  339.11   10.54
   0   2  -3  319.90   11.70
  -1  -2  -3  388.73   12.88
   1  -2   3  370.68   12.60
  -1  -2  -3  400.67   12.92
   1   2   3  380.86   12.86
   1   2   3  391.61   12.85
  -1   2  -3  380.13   12.50
  -1   2  -3  387.48   12.69
  -2  -2  -3   27.52    1.72
   2  -2   3   29.01    1.51
   2   2   3   30.05    1.95
  -2   2  -3   28.52    1.46
  -2   2  -3   28.08    1.49
  -3  -2  -3   -0.69    0.70
  -3  -2  -3    0.84    0.65
  -3   2  -3    0.17    0.41
   3   2   3    1.35    0.90
  -3   2  -3    0.53    0.39
  -4  -2  -3  101.85    4.77
  -4  -2  -3  109.15    4.43
  -4   2  -3  108.89    4.44
   4   2   3   95.33    4.87
  -4   2  -3  102.88    3.81
  -5  -2  -3  186.13    7.74
  -5  -2  -3  186.04    7.11
  -5   2  -3  180.85    7.31
   5   2   3  178.07    7.90
  -5   2  -3  188.56    6.40
  -6  -2  -3    8.70    1.42
  -6  -2  -3   10.20    1.95
  -6   2  -3    7.98    1.57
   6   2   3    6.93    1.84
  -7  -2  -3    1.24    1.15
  -7  -2  -3    1.54    1.62
  -7   2  -3    0.53    1.13
   7   2   3    3.05    1.40
  -8  -2  -3   17.07    3.14
  -8   2  -3   13.92    2.56
  -8  -3   3    0.93    1.76
  -8   3   3    1.40    1.68
  -7  -3   3    0.83    1.17
  -7  -3   3    0.21    1.33
   7   3  -3   -0.45    1.01
  -7   3   3    1.57    1.13
  -7   3   3    1.41    1.58
  -6  -3   3   20.37    2.61
  -6  -3   3   17.89    2.12
   6   3  -3   17.09    2.09
  -6   3   3   16.92    1.94
  -6   3   3   12.93    2.10
  -5  -3   3   22.16    2.53
  -5  -3   3   21.15    2.15
   5   3  -3   29.33    3.32
  -5   3   3   24.21    2.61
  -5   3   3   26.60    2.20
   5   3  -3   23.30    2.17
  -4  -3   3   15.23    1.70
  -4  -3   3   15.22    1.94
   4  -3  -3   13.96    1.08
  -4   3   3   16.70    1.98
   4   3  -3   15.04    2.12
  -4   3   3   15.61    1.50
   4   3  -3   15.32    1.60
  -3  -3   3    1.05    0.81
   3  -3  -3    1.52    0.51
  -3  -3   3    1.08    0.79
  -3   3   3    1.41    0.91
   3   3  -3    1.41    0.63
  -3   3   3    1.65    0.68
   3   3  -3    1.86    1.18
  -2  -3   3   25.81    1.70
  -2  -3   3   26.26    1.77
   2  -3  -3   17.76    1.68
  -2  -3   3   28.70    1.68
   2   3  -3   22.83    2.27
  -2   3   3   27.65    1.97
   2   3  -3   27.07    1.52
  -2   3   3   25.78    1.54
  -1  -3   3   72.72    2.91
   1  -3  -3   74.98    3.05
  -1  -3   3   77.13    3.10
   1   3  -3   70.63    2.90
  -1   3   3   74.19    2.93
   1   3  -3   74.65    3.10
  -1   3   3   71.23    3.00
   1   3  -3   71.99    3.95
   0  -3   3   34.06    1.65
   0  -3   3   32.19    1.77
   0  -3   3   34.24    1.48
   0  -3  -3   35.34    1.87
   0   3  -3   31.50    2.60
   0   3   3   36.14    2.00
   0   3  -3   35.76    1.42
   0   3   3   33.72    1.78
   0   3  -3   34.43    1.72
   0   3   3   31.89    1.37
  -1  -3  -3    1.43    0.59
   1  -3   3    0.66    0.49
  -1  -3  -3    0.54    0.31
   1   3   3   -0.27    0.62
  -1   3  -3   -0.10    0.35
  -1   3  -3    0.70    0.33
   1   3   3   -0.78    0.66
  -1   3  -3    0.94    0.88
  -2  -3  -3   20.59    1.62
  -2  -3  -3   21.63    1.38
   2  -3   3   20.27    1.18
   2   3   3   19.61    1.60
  -2   3  -3   21.10    1.16
  -2   3  -3   22.08    1.12
  -3  -3  -3   96.14    4.07
  -3  -3  -3   97.13    4.40
  -3   3  -3   97.16    3.76
  -3   3  -3   97.04    3.67
   3   3   3   90.48    4.41
  -4  -3  -3   25.09    2.39
  -4  -3  -3   24.35    1.91
  -4   3  -3   24.65    1.19
   4   3   3   23.52    2.43
  -4   3  -3   23.19    1.73
  -5  -3  -3    2.75    1.12
  -5  -3  -3    3.64    1.11
  -5   3  -3    4.48    1.04
   5   3   3    2.15    1.32
  -5   3  -3    3.72    0.47
  -6  -3  -3    8.03    1.95
  -6  -3  -3   13.21    1.85
  -6   3  -3   10.91    1.78
   6   3   3   10.19    2.16
  -7  -3  -3   34.30    2.99
  -7  -3  -3   35.96    3.84
   7   3   3   35.24    3.86
  -7   3  -3   34.54    3.30
  -8  -3  -3    3.40    2.22
  -8   3  -3    4.31    1.84
   8   3   3    6.98    2.37
  -8  -4   3   -0.74    1.10
  -8   4   3   -0.74    1.53
  -7  -4   3    0.22    1.39
  -7  -4   3    0.14    1.04
   7   4  -3   -1.09    1.14
  -7   4   3    1.00    1.50
  -7   4   3    0.24    1.05
  -6  -4   3   14.06    2.17
  -6  -4   3   13.38    1.89
   6   4  -3    9.82    2.51
  -6   4   3   10.19    2.04
  -6   4   3   11.10    1.66
   6   4  -3   13.96    1.95
  -5  -4   3    0.74    1.13
  -5  -4   3    0.91    0.95
   5   4  -3    0.06    1.03
  -5   4   3    0.99    0.73
   5   4  -3    1.69    0.94
  -5   4   3    2.83    1.28
  -4  -4   3    1.75    0.96
  -4  -4   3    1.08    0.92
   4  -4  -3    1.67    0.48
   4   4  -3    1.53    0.82
  -4   4   3    1.71    1.07
  -4   4   3    2.02    0.77
   4   4  -3    0.22    0.93
  -3  -4   3    8.76    1.24
  -3  -4   3    5.60    1.13
  -3   4   3    5.91    0.90
   3   4  -3    7.88    1.52
   3   4  -3    7.17    1.09
  -3   4   3    6.00    1.29
  -2  -4   3   25.97    1.87
   2  -4  -3   22.42    1.72
  -2  -4   3   26.62    1.75
  -2   4   3   28.69    2.05
  -2   4   3   28.90    1.61
   2   4  -3   29.68    1.80
   2   4  -3   31.96    2.62
  -1  -4   3    9.08    1.13
   1  -4  -3    6.28    0.92
  -1  -4   3    7.20    0.83
  -1   4   3    6.82    0.82
   1   4  -3    6.13    1.70
  -1   4   3    6.45    0.88
   1   4  -3    9.02    1.44
   1   4  -3    8.24    0.84
   0  -4   3   15.76    1.30
   0  -4   3   14.88    0.83
   0  -4  -3   17.22    1.22
   0  -4   3   15.20    1.08
   0   4   3   15.71    1.39
   0   4  -3   14.68    2.32
   0   4  -3   15.23    0.78
   0   4   3   16.56    1.65
   1  -4   3   39.47    1.78
  -1  -4  -3   39.66    1.44
  -1  -4  -3   36.42    2.14
   1   4   3   40.49    2.23
  -1   4  -3   37.73    1.82
  -1   4  -3   39.43    1.63
   1   4   3   38.68    2.28
  -1   4  -3   39.63    2.82
  -2  -4  -3    9.11    0.96
   2  -4   3    9.15    0.75
  -2  -4  -3   11.20    1.35
   2   4   3    9.01    1.45
  -2   4  -3   10.79    0.84
  -2   4  -3    8.56    0.63
  -2   4  -3    9.16    0.68
  -3  -4  -3   15.49    1.83
  -3  -4  -3   15.07    1.65
  -3   4  -3   15.30    1.10
   3   4   3   14.19    1.86
  -3   4  -3   16.86    1.06
  -3   4  -3   17.01    0.88
  -4  -4  -3    1.79    1.11
  -4  -4  -3    0.09    0.83
  -4   4  -3    1.32    0.60
  -4   4  -3    1.22    0.22
   4   4   3   -1.08    0.90
  -4   4  -3    0.28    0.21
  -5  -4  -3    7.00    1.73
  -5  -4  -3   14.21    1.87
   5   4   3   13.06    2.06
  -5   4  -3   13.28    1.58
  -6  -4  -3    0.20    1.29
  -6  -4  -3    0.70    1.08
   6   4   3    1.71    1.41
  -6   4  -3    1.22    0.99
  -7  -4  -3    8.61    2.07
  -7  -4  -3    9.98    1.82
   7   4   3    7.39    2.23
  -7   4  -3   10.58    1.86
  -8  -4  -3   -1.90    1.25
  -8   4  -3    1.41    2.17
   8   4   3    0.45    1.72
  -8  -5   3   15.20    2.49
  -8  -5   3   15.13    2.95
  -8   5   3   17.49    3.09
   8   5  -3   16.19    2.82
  -7  -5   3    4.40    1.60
  -7  -5   3    2.26    1.72
  -7   5   3    5.82    1.83
   7   5  -3    5.97    1.75
  -6  -5   3   31.21    2.90
  -6  -5   3   22.06    2.92
   6   5  -3   23.21    2.58
   6   5  -3   18.74    3.18
  -6   5   3   26.97    2.02
  -6   5   3   26.83    2.97
  -5  -5   3   62.53    3.47
  -5  -5   3   51.12    3.37
  -5   5   3   49.20    2.69
   5   5  -3   50.29    3.13
   5   5  -3   44.28    3.69
  -5   5   3   54.88    3.53
  -4  -5   3   71.47    3.77
  -4  -5   3   60.13    3.51
   4   5  -3   67.80    4.37
  -4   5   3   66.35    3.73
  -4   5   3   64.24    3.00
   4   5  -3   67.32    3.47
  -3  -5   3   23.42    1.86
  -3  -5   3   18.61    1.95
  -3   5   3   23.28    1.44
   3   5  -3   16.69    2.34
   3   5  -3   20.25    1.88
  -3   5   3   16.94    1.96
  -2  -5   3   69.03    3.28
  -2  -5   3   62.06    3.06
   2   5  -3   76.73    4.22
   2   5  -3   75.94    3.41
  -2   5   3   67.87    2.91
  -1  -5   3  226.61    7.68
  -1  -5   3  223.33    8.05
   1  -5  -3  229.76    7.84
  -1   5   3  218.74    7.82
   1   5  -3  224.95    8.61
  -1   5   3  237.22    7.68
   1   5  -3  211.19    9.21
   1   5  -3  221.80    7.63
   0  -5   3   81.37    3.45
   0  -5  -3   91.44    3.60
   0  -5   3   79.38    3.20
   0  -5   3   84.94    2.92
   0   5   3   85.97    4.00
   0   5  -3   76.01    4.76
   0   5   3   84.25    3.54
   1  -5   3   30.72    1.68
  -1  -5  -3   25.80    1.87
   1  -5   3   28.84    1.42
  -1   5  -3   30.16    2.59
   1   5   3   26.41    1.76
   1   5   3   26.37    2.18
  -1   5  -3   29.81    1.68
  -2  -5  -3   25.40    1.53
  -2  -5  -3   27.97    1.95
   2   5   3   25.00    2.32
  -2   5  -3   25.37    1.00
  -2   5  -3   24.15    1.30
  -2   5  -3   24.57    1.05
  -3  -5  -3  159.22    6.40
  -3  -5  -3  161.97    6.63
  -3   5  -3  162.63    5.33
  -3   5  -3  160.96    5.61
  -3   5  -3  162.32    5.38
   3   5   3  152.92    6.75
  -4  -5  -3   18.39    2.09
  -4  -5  -3   20.28    2.37
   4   5   3   22.71    2.47
  -4   5  -3   23.32    1.55
  -5  -5  -3   11.03    1.72
  -5  -5  -3   12.86    2.12
   5   5   3    8.77    1.81
  -5   5  -3    6.70    1.19
  -6  -5  -3    2.72    1.63
  -6  -5  -3   -0.82    1.15
   6   5   3   -0.10    0.97
  -6   5  -3    3.25    1.14
  -7  -5  -3   37.76    4.04
  -7  -5  -3   43.93    3.26
  -7   5  -3   37.47    3.03
   7   5   3   35.27    4.04
  -8  -5  -3    3.45    1.77
   8   5   3    2.21    1.93
  -8  -6   3   27.99    3.29
  -8  -6   3   28.29    3.84
  -8   6   3   28.60    3.65
  -7  -6   3   43.43    4.37
  -7  -6   3   47.43    3.56
  -7   6   3   42.05    4.15
   7   6  -3   39.88    3.73
  -6  -6   3   35.62    3.26
  -6  -6   3   28.99    3.33
  -6   6   3   30.80    3.22
   6   6  -3   30.47    3.89
   6   6  -3   35.40    2.87
  -5  -6   3    4.59    1.53
  -5  -6   3    6.62    1.58
  -5   6   3    2.73    1.29
   5   6  -3    6.44    2.01
   5   6  -3    3.92    1.40
  -5   6   3    6.21    1.05
   4  -6  -3   85.66    3.08
  -4  -6   3   85.09    4.32
  -4  -6   3   86.14    4.33
  -4   6   3   84.34    3.53
   4   6  -3   76.26    4.02
  -4   6   3   77.13    4.25
   4   6  -3   84.76    5.07
   3  -6  -3  216.58    7.31
  -3  -6   3  216.19    8.12
  -3  -6   3  208.72    8.18
  -3   6   3  205.15    7.48
   3   6  -3  215.99    9.07
  -3   6   3  222.14    8.40
   3   6  -3  212.40    8.13
  -2  -6   3  122.18    4.87
   2  -6  -3  123.19    4.60
  -2  -6   3  112.98    5.08
   2   6  -3  126.93    6.12
  -2   6   3  124.45    4.65
   2   6  -3  126.30    5.41
  -1  -6   3    9.00    1.28
  -1  -6   3    8.58    0.92
   1  -6  -3   10.04    1.14
   1   6  -3    8.60    2.09
  -1   6   3    9.36    1.07
   1   6  -3   11.04    1.93
   1   6  -3   10.86    0.97
  -1   6   3    9.57    0.96
   0  -6  -3   91.93    3.99
   0  -6   3   91.30    3.60
   0  -6   3   94.52    3.26
   0  -6   3   95.30    3.92
   0   6   3   95.39    3.95
   0   6   3   96.46    3.13
   0   6  -3  107.75    5.61
   0   6   3   92.42    4.52
  -1  -6  -3  302.31   10.82
   1  -6   3  304.80   10.40
   1  -6   3  313.04   10.10
   1   6   3  304.71   11.27
  -1   6  -3  317.35   12.19
  -2  -6  -3   83.36    3.98
  -2  -6  -3   92.91    3.57
  -2   6  -3   90.47    3.40
   2   6   3   85.32    4.43
  -3  -6  -3    4.13    1.05
  -3  -6  -3    3.06    0.98
  -3   6  -3    4.32    0.58
  -3   6  -3    2.61    0.44
   3   6   3    1.97    1.19
  -4  -6  -3   15.64    2.08
  -4  -6  -3   18.88    2.09
   4   6   3   16.89    2.37
  -4   6  -3   21.79    1.45
  -5  -6  -3   93.07    5.09
  -5  -6  -3   94.63    4.84
  -5   6  -3   91.83    4.14
   5   6   3   96.27    5.39
  -6  -6  -3   16.48    2.67
  -6  -6  -3   16.34    2.35
  -6   6  -3   17.71    2.08
   6   6   3   18.79    2.83
  -7  -6  -3    1.53    1.46
  -7  -6  -3   -0.66    1.28
   7   6   3   -1.29    1.50
   8   6   3    2.52    1.96
  -7  -7   3   -2.09    1.22
  -7  -7   3   -0.32    1.70
   7   7  -3   -0.02    1.43
  -7   7   3   -1.24    1.26
  -6  -7   3   10.66    2.13
  -6  -7   3   15.17    2.51
   6   7  -3   12.16    2.74
  -6   7   3    9.72    2.09
   6   7  -3   11.97    2.08
  -5  -7   3   12.96    2.13
  -5  -7   3   19.18    2.40
  -5   7   3   18.03    1.92
  -5   7   3   16.17    2.26
   5   7  -3   15.94    2.21
   5   7  -3   17.57    2.91
  -4  -7   3   31.00    2.86
   4  -7  -3   28.02    1.38
  -4  -7   3   33.97    2.57
   4   7  -3   29.12    3.34
  -4   7   3   28.82    1.76
   4   7  -3   27.25    2.63
  -4   7   3   35.59    2.69
  -3  -7   3   -0.82    0.70
  -3  -7   3   -1.55    0.77
   3  -7  -3   -0.02    0.42
   3   7  -3   -1.22    1.24
  -3   7   3    0.56    0.54
   3   7  -3   -1.24    0.82
  -2  -7   3   31.90    2.33
   2  -7  -3   31.37    1.83
  -2  -7   3   33.13    2.06
   2   7  -3   28.34    2.91
   2   7  -3   36.32    3.05
  -2   7   3   32.50    1.81
   1  -7  -3   51.01    2.55
  -1  -7   3   51.65    2.30
  -1  -7   3   51.53    2.81
   1   7  -3   51.93    3.67
   1   7  -3   42.45    4.23
  -1   7   3   50.81    2.44
   0  -7   3   85.23    3.01
   0  -7   3   86.56    3.78
   0  -7   3   91.82    3.41
   0  -7  -3   85.20    3.82
   0   7   3   86.01    3.73
   0   7   3   85.65    3.08
   0   7  -3   92.27    5.32
   0   7   3   80.56    4.43
   1  -7   3    0.40    0.36
   1  -7   3    0.30    0.60
  -1  -7  -3   -0.06    0.59
   1   7   3   -0.26    0.98
  -1   7  -3   -0.19    1.30
  -2  -7  -3   17.95    1.97
  -2  -7  -3   20.85    1.41
   2   7   3   21.44    2.44
  -2   7  -3   21.45    2.93
  -3  -7  -3   30.22    2.78
  -3  -7  -3   32.62    2.53
   3   7   3   33.62    3.19
  -3   7  -3   31.82    1.58
  -4  -7  -3   35.49    2.63
  -4  -7  -3   37.02    2.79
  -4   7  -3   35.05    1.86
   4   7   3   30.36    3.28
  -5  -7  -3   -0.34    1.17
  -5  -7  -3    0.74    1.30
   5   7   3    1.60    1.47
  -6  -7  -3    2.78    1.53
  -6  -7  -3    5.11    1.90
   6   7   3    7.77    2.15
  -7  -7  -3    6.11    2.21
  -7  -7  -3    6.40    1.85
   7   7   3    9.33    2.49
  -7  -8   3    2.85    1.61
  -7  -8   3    0.94    1.75
   7   8  -3    3.64    1.80
  -7   8   3    2.80    1.76
  -6  -8   3   19.81    2.73
  -6  -8   3   17.01    2.52
  -6   8   3   19.21    2.67
   6   8  -3   17.55    2.55
   6   8  -3   20.23    3.29
  -5  -8   3    2.55    1.21
  -5  -8   3    2.32    1.28
  -5   8   3    2.36    1.34
   5   8  -3    7.30    2.18
   5   8  -3    3.91    1.38
  -4  -8   3    6.36    1.43
  -4  -8   3    4.49    1.31
   4   8  -3    5.60    1.95
  -4   8   3    5.55    0.89
   4   8  -3    5.82    1.58
   3  -8  -3    7.37    0.94
  -3  -8   3    6.81    1.31
  -3  -8   3    8.65    1.69
   3   8  -3   10.19    2.30
   3   8  -3    5.17    1.64
  -3   8   3    9.50    1.04
  -2  -8   3   37.75    2.31
   2  -8  -3   40.26    2.14
  -2  -8   3   37.95    2.66
   2   8  -3   36.45    3.82
  -2   8   3   40.58    2.04
   2   8  -3   36.47    3.56
  -1  -8   3   12.85    1.64
  -1  -8   3   13.85    1.22
   1  -8  -3   15.95    1.57
  -1   8   3   14.66    1.51
   1   8  -3   12.86    2.40
   1   8  -3   11.94    2.58
  -1   8   3   12.13    1.29
   0  -8  -3   12.52    1.51
   0  -8   3    9.78    1.01
   0  -8   3    8.75    1.27
   0  -8   3   11.53    0.70
   0   8  -3   11.47    2.18
   0   8   3   12.34    2.08
   0   8   3   11.38    0.89
  -1  -8  -3   14.99    1.76
   1  -8   3   15.13    0.92
   1  -8   3   14.51    1.44
   1   8   3   14.59    0.74
   1   8   3   14.91    2.27
  -1   8  -3   13.00    2.53
  -2  -8  -3   22.75    2.28
  -2  -8  -3   25.90    1.62
   2  -8   3   22.38    1.52
  -2   8  -3   17.28    2.72
   2   8   3   20.84    2.67
  -3  -8  -3   20.73    2.38
  -3  -8  -3   19.84    2.28
   3   8   3   18.36    2.63
  -4  -8  -3    5.03    1.56
  -4  -8  -3    5.22    1.38
   4   8   3    5.16    1.85
  -5  -8  -3    5.44    1.75
  -5  -8  -3    9.52    1.85
   5   8   3    6.26    1.77
  -6  -8  -3    4.07    1.80
  -6  -8  -3    3.74    1.88
   6   8   3    4.96    2.01
  -7  -8  -3   16.24    3.00
  -7  -8  -3   12.51    2.40
   7   8   3    9.25    2.60
  -7  -9   3    2.43    1.63
  -7  -9   3    5.14    1.95
   7   9  -3    2.97    1.74
  -6  -9   3    2.77    1.73
  -6  -9   3    4.65    1.83
   6   9  -3    2.83    1.95
   6   9  -3    3.35    1.56
  -5  -9   3    5.28    1.56
  -5  -9   3    5.84    1.79
   5   9  -3    3.17    1.93
   5   9  -3    6.35    1.89
  -4  -9   3   38.19    2.90
  -4  -9   3   31.57    3.20
   4   9  -3   43.88    4.31
   4   9  -3   44.54    3.58
  -3  -9   3   27.28    2.79
  -3  -9   3   28.19    2.25
   3  -9  -3   31.73    1.76
   3   9  -3   22.93    3.23
  -3   9   3   27.70    1.65
   3   9  -3   30.36    3.42
  -2  -9   3    6.40    1.08
  -2  -9   3    4.43    1.35
   2  -9  -3    5.91    1.07
   2   9  -3    5.24    1.98
  -2   9   3    6.28    0.97
   2   9  -3    6.19    2.14
  -1  -9   3   32.19    1.75
  -1  -9   3   32.89    2.40
   1  -9  -3   25.09    1.98
   1   9  -3   29.10    3.72
  -1   9   3   28.87    3.25
  -1   9   3   30.56    2.14
   1   9  -3   29.50    3.44
   0  -9   3   54.81    2.98
   0  -9   3   49.93    1.97
   0  -9  -3   52.20    2.99
   0   9   3   43.01    3.93
   0   9  -3   51.67    4.02
   0   9   3   54.18    2.27
  -1  -9  -3   32.98    2.37
   1  -9   3   35.10    1.51
   1  -9   3   29.00    2.03
   1   9   3   26.92    3.17
  -1   9  -3   30.88    3.75
   1   9   3   34.18    1.41
  -2  -9  -3    2.71    1.04
   2  -9   3    1.55    0.70
  -2   9  -3    3.53    1.92
   2   9   3    0.47    1.04
  -3  -9  -3   44.37    3.23
  -3  -9  -3   41.60    3.15
  -3   9  -3   49.98    4.96
   3   9   3   42.14    4.04
  -4  -9  -3   17.06    2.38
  -4  -9  -3   18.71    2.37
   4   9   3   22.37    3.18
  -5  -9  -3   11.48    2.22
  -5  -9  -3   13.32    2.21
   5   9   3    9.60    2.15
  -6  -9  -3    1.02    1.63
  -6  -9  -3    0.79    1.63
   6   9   3    1.69    1.84
  -7  -9  -3   16.31    2.72
  -7  -9  -3   18.31    3.16
   7   9   3   19.79    3.47
  -6 -10   3    6.97    2.09
  -6 -10   3    6.61    2.07
   6  10  -3   10.82    2.80
   6  10  -3   12.92    2.51
  -5 -10   3   14.50    2.52
  -5 -10   3   13.58    2.29
   5  10  -3   17.07    3.16
   5  10  -3   15.53    2.59
  -4 -10   3    4.83    1.42
  -4 -10   3    4.13    1.36
   4  10  -3    0.48    1.70
   4  10  -3    2.00    1.62
   3 -10  -3   33.08    1.94
  -3 -10   3   36.42    2.55
  -3 -10   3   26.70    2.85
   3  10  -3   27.94    3.61
   3  10  -3   29.23    3.71
  -2 -10   3   24.77    2.62
  -2 -10   3   30.58    2.09
   2 -10  -3   26.20    1.98
   2  10  -3   27.02    3.64
   2  10  -3   23.72    3.47
  -2  10   3   32.60    2.52
  -1 -10   3   24.48    2.38
  -1 -10   3   27.04    1.58
   1 -10  -3   17.65    1.87
  -1  10   3   24.76    3.33
   1  10  -3   22.99    3.28
  -1  10   3   21.03    2.06
   1  10  -3   27.11    3.65
   0 -10   3    0.77    0.48
   0 -10  -3    1.05    0.91
   0 -10   3   -0.42    0.89
   0 -10   3    0.51    0.29
   0  10   3   -0.02    1.64
   0  10  -3    0.37    1.61
   0  10   3   -0.13    0.52
   1 -10   3   68.54    2.52
  -1 -10  -3   69.83    3.85
   1 -10   3   68.55    3.34
  -1  10  -3   69.63    5.17
   1  10   3   62.25    2.49
   1  10   3   68.55    4.60
   2 -10   3   23.48    1.69
  -2 -10  -3   27.47    2.73
  -2  10  -3   21.66    3.43
   2  10   3   15.58    2.74
  -3 -10  -3    3.73    1.53
  -3 -10  -3    7.51    1.65
  -3  10  -3    4.90    2.21
   3  10   3    3.53    1.84
  -4 -10  -3   -0.15    1.20
  -4 -10  -3   -0.63    1.21
   4  10   3    0.82    1.71
  -5 -10  -3   37.40    3.86
  -5 -10  -3   29.75    3.44
   5  10   3   28.96    3.83
  -6 -10  -3    5.72    2.05
  -6 -10  -3    7.72    2.28
   6  10   3    9.69    2.53
  -6 -11   3    2.94    1.88
  -6 -11   3    0.26    1.57
   6  11  -3    5.32    2.28
   6  11  -3    0.94    1.73
  -5 -11   3    1.77    1.60
  -5 -11   3    2.81    1.43
   5  11  -3    1.55    2.20
   5  11  -3    2.69    1.81
  -4 -11   3    2.18    1.59
  -4 -11   3    1.58    1.29
   4  11  -3    5.34    2.13
   4  11  -3   -0.71    1.46
  -3 -11   3    2.02    1.46
  -3 -11   3    0.05    0.91
   3  11  -3   -0.46    1.70
   3  11  -3    0.86    1.82
  -2 -11   3   -0.07    0.69
  -2 -11   3    1.92    1.29
   2 -11  -3   -0.38    0.77
   2  11  -3    0.79    1.94
   2  11  -3   -5.23    1.34
  -2  11   3    1.67    1.00
  -1 -11   3    2.57    1.24
  -1 -11   3    3.67    0.76
   1 -11  -3    3.47    1.20
  -1  11   3    0.83    2.02
  -1  11   3    3.54    1.01
   1  11  -3    2.09    2.14
   1  11  -3    3.79    2.24
   0 -11  -3   12.09    1.79
   0 -11   3   12.81    1.21
   0 -11   3   10.08    1.59
   0  11  -3    9.70    2.26
   0  11   3   11.84    2.57
   0  11  -3    9.21    2.52
  -1 -11  -3    0.71    1.14
   1 -11   3    2.28    0.96
  -1  11  -3    1.45    1.86
   1  11   3   -0.20    1.47
  -2 -11  -3   -0.15    1.20
   2 -11   3   -0.09    0.65
  -2 -11  -3    0.79    1.04
  -2  11  -3    2.12    1.93
   2  11   3    0.35    1.23
  -3 -11  -3    3.04    1.30
  -3 -11  -3    2.17    1.33
  -3  11  -3   -0.53    1.42
   3  11   3   -0.81    1.46
  -4 -11  -3   10.83    2.20
  -4 -11  -3    6.90    1.71
  -4  11  -3    8.92    2.91
   4  11   3    5.15    1.88
  -5 -11  -3    1.14    1.66
  -5 -11  -3    2.58    1.79
   5  11   3    7.51    2.27
  -6 -11  -3   -1.61    1.75
  -6 -11  -3    1.37    1.81
   6  11   3    1.94    2.14
  -5 -12   3    8.76    2.08
  -5 -12   3    0.96    1.78
   5  12  -3    8.45    2.54
   5  12  -3    5.74    2.47
  -4 -12   3    0.39    1.57
  -4 -12   3    5.68    1.63
   4  12  -3    3.35    2.18
   4  12  -3    6.56    2.41
  -3 -12   3    0.81    1.43
  -3 -12   3    0.66    0.92
   3  12  -3    3.89    2.10
  -3  12   3    4.25    1.60
   3  12  -3    1.02    1.95
  -2 -12   3   12.31    1.52
   2 -12  -3   12.25    1.63
  -2 -12   3    9.43    1.95
   2  12  -3   15.01    3.11
  -2  12   3    5.42    2.81
   2  12  -3   12.66    2.80
  -1 -12   3   18.83    2.34
   1 -12  -3   16.17    2.02
   1  12  -3   15.98    3.13
   1  12  -3   19.39    3.33
  -1  12   3   23.39    3.60
   0 -12   3   13.58    1.87
   0 -12  -3   11.31    1.87
   0  12   3    6.64    2.40
   0  12  -3    9.64    2.89
   0  12  -3   12.74    2.71
   1 -12   3    1.64    1.00
  -1 -12  -3    3.76    1.44
   1  12   3   -0.17    1.53
  -1  12  -3    1.06    1.69
   2 -12   3    6.30    1.18
  -2 -12  -3    7.68    1.85
  -2 -12  -3   10.11    1.86
  -2  12  -3    8.03    2.69
   2  12   3   10.01    2.28
  -3 -12  -3   19.56    2.68
  -3 -12  -3   10.71    2.12
   3  12   3   17.79    3.22
  -3  12  -3   17.39    3.49
  -4 -12  -3    4.97    2.05
  -4 -12  -3   11.47    2.27
   4  12   3    6.01    2.60
  -4  12  -3   11.01    3.22
  -5 -12  -3   -0.14    1.39
  -5 -12  -3    2.45    1.82
   5  12   3    2.23    2.14
  -5  12  -3    5.30    2.78
  -5 -13   3    0.90    1.47
  -5 -13   3    2.02    1.85
   5  13  -3    4.59    2.31
   5  13  -3    1.90    2.01
  -4 -13   3   23.25    2.74
  -4 -13   3   19.42    3.02
   4  13  -3   26.04    3.71
   4  13  -3   15.91    3.45
  -3 -13   3   19.30    2.91
   3  13  -3   19.40    3.68
   3  13  -3   29.25    3.94
   2 -13  -3    2.36    1.04
  -2 -13   3    0.33    1.34
  -2  13   3   -2.10    2.24
   2  13  -3   -1.46    1.87
   2  13  -3   -1.59    1.78
   1 -13  -3    1.80    1.15
  -1 -13   3    1.32    1.29
   1  13  -3    2.97    2.30
  -1  13   3   -1.09    1.54
   1  13  -3    0.48    2.03
   0 -13  -3   36.12    3.22
   0 -13   3   36.19    3.12
   0  13   3   27.31    4.00
   0  13  -3   40.80    4.60
   0  13  -3   37.38    4.54
  -1 -13  -3   12.60    2.16
   1 -13   3   15.96    1.96
   1  13   3   14.39    2.97
  -1  13  -3   23.32    3.83
  -2 -13  -3    3.97    1.56
  -2 -13  -3    1.87    1.17
  -2  13  -3    0.79    2.29
   2  13   3    2.63    2.05
  -3 -13  -3    2.81    1.42
  -3 -13  -3    0.77    1.45
  -3  13  -3    4.24    2.53
   3  13   3    1.74    1.99
  -4 -13  -3   24.19    3.25
  -4 -13  -3   19.64    3.12
   4  13   3   24.95    4.08
  -4  13  -3   22.60    4.37
  -5 -13  -3    8.49    2.35
  -5 -13  -3    3.92    2.01
  -5  13  -3   15.50    3.77
   5  13   3   11.93    3.36
  -4 -14   3    0.89    1.74
   4  14  -3    2.47    2.70
   4  14  -3    1.96    2.53
  -3 -14   3   -0.04    1.54
   3  14  -3   -0.43    2.21
   3  14  -3    3.14    2.60
  -3  14   3    0.26    3.05
  -2 -14   3   23.33    2.99
   2  14  -3   24.11    3.93
   2  14  -3   15.13    3.42
  -2  14   3   16.63    3.98
  -1 -14   3    4.15    1.59
   1 -14  -3    5.52    1.64
   1  14  -3    7.96    2.76
   1  14  -3    7.23    2.66
  -1  14   3    6.71    2.48
   0 -14   3   -0.87    1.03
   0 -14  -3   -0.18    1.39
   0  14  -3   -3.72    1.97
   0  14  -3   -1.95    1.91
   0  14   3    1.35    2.06
  -1 -14  -3    3.17    1.63
  -1 -14  -3    2.12    1.34
   1 -14   3    2.80    1.31
  -1  14  -3    0.18    1.94
   1  14   3    3.54    2.23
  -1  14  -3   -3.21    2.37
  -2 -14  -3   27.10    3.29
  -2 -14  -3   32.96    3.38
  -2  14  -3   36.03    4.90
   2  14   3   29.48    3.99
  -3 -14  -3    3.29    1.63
  -3 -14  -3    0.05    1.67
   3  14   3    5.18    2.40
  -3  14  -3    2.63    2.63
  -4 -14  -3    5.02    1.94
  -4 -14  -3    0.46    1.61
   4  14   3    2.03    2.28
  -4  14  -3    4.73    2.86
  -3 -15   3   -0.70    1.39
  -3  15   3   -9.04    2.21
   3  15  -3    4.14    2.53
  -2 -15   3   -0.34    1.46
   2  15  -3    2.44    2.22
  -2  15   3   -2.74    2.59
   1 -15  -3    2.38    1.46
  -1 -15   3    1.56    1.67
   1  15  -3   -2.56    2.31
  -1  15   3   -0.24    1.58
   1  15  -3    1.74    2.12
   0 -15   3   -0.94    1.24
   0 -15  -3   -0.44    1.32
   0  15   3    2.41    2.20
   0  15  -3   -2.45    2.20
   0  15  -3   -0.95    2.30
  -1 -15  -3   -0.28    1.62
  -1  15  -3    3.79    2.46
  -1  15  -3    2.10    3.02
   1  15   3    5.46    2.46
  -2 -15  -3   -3.05    1.36
  -2 -15  -3    0.04    1.35
  -2  15  -3    5.55    2.64
   2  15   3    4.83    2.53
  -3 -15  -3    2.03    1.63
  -3 -15  -3    4.50    2.03
   3  15   3    3.43    2.37
  -3  15  -3   -0.74    2.70
  -1 -16   3   23.65    2.94
   1  16  -3   22.77    3.88
  -1  16   3   22.16    4.38
   0 -16  -3    5.33    2.00
   0 -16   3    5.55    1.84
   0  16   3    2.38    2.42
   0  16  -3    0.70    2.58
  -1 -16  -3   -0.78    1.55
  -1  16  -3   -6.14    2.45
   1  16   3   -0.64    1.95
  -8   0   4    6.54    2.19
  -8   0   4    4.56    1.81
  -7   0   4    3.83    1.79
  -7   0   4    3.33    1.53
  -6   0   4    5.12    1.49
  -5   0   4   25.09    2.65
  -4   0   4    7.49    1.38
  -4   0   4    9.88    1.35
   4   0  -4   10.00    1.88
   3   0  -4   12.88    1.88
  -3   0   4   15.98    1.52
  -3   0   4   15.34    1.09
  -3   0   4   10.53    1.49
  -2   0   4    9.50    0.67
  -2   0   4    9.64    1.25
  -2   0   4    9.63    1.17
   2   0  -4   11.72    1.61
  -1   0   4  114.15    4.68
  -1   0   4  119.93    4.87
  -1   0   4  118.92    4.56
   1   0  -4  119.17    4.75
   0   0   4   18.48    0.97
   0   0  -4   18.19    1.00
   0   0   4   17.39    2.00
   0   0   4   16.18    1.22
   0   0  -4   20.99    1.41
   0   0  -4   18.32    1.75
  -1   0  -4   68.00    2.80
   1   0   4   65.24    3.02
  -1   0  -4   75.09    3.45
   1   0   4   66.26    2.83
   2   0   4    1.15    0.70
   2   0   4    0.79    0.72
  -3   0  -4  139.91    5.57
  -3   0  -4  136.04    5.23
   3   0   4  146.40    5.84
  -4   0  -4   13.36    1.68
  -4   0  -4   15.09    1.39
   4   0   4   16.35    2.06
  -5   0  -4   81.41    3.70
   5   0   4   86.59    4.71
  -5   0  -4   87.07    4.43
   6   0   4    0.69    1.03
  -6   0  -4    0.44    1.16
  -6   0  -4    2.17    0.86
  -7   0  -4   56.73    4.18
  -8   0  -4    8.41    2.24
  -8  -1   4    4.34    1.82
  -8  -1   4    4.97    1.85
  -8   1   4    3.92    1.57
  -8   1   4    2.16    1.85
  -7  -1   4    2.54    1.58
  -7   1   4    2.56    1.34
  -7   1   4    3.69    1.46
  -6  -1   4   -0.42    1.19
  -6   1   4    0.66    0.90
  -6   1   4    3.25    1.19
  -5  -1   4    1.57    0.83
  -5  -1   4    3.42    1.35
  -5   1   4    1.18    1.00
  -5   1   4    1.18    1.18
   5   1  -4   -0.28    1.37
  -4  -1   4    5.51    1.08
  -4  -1   4    4.21    1.22
   4  -1  -4    6.17    1.60
  -4   1   4    4.32    1.12
   4   1  -4    5.49    1.59
  -4   1   4    7.11    1.23
  -3  -1   4   12.87    1.59
  -3  -1   4   12.40    1.44
  -3  -1   4   15.43    1.46
   3  -1  -4   12.79    1.81
  -3  -1   4   12.55    0.98
  -3   1   4   13.96    1.08
  -3   1   4   12.02    1.32
   3   1  -4   11.54    1.84
  -3   1   4    8.42    1.45
  -2  -1   4   44.91    1.73
  -2  -1   4   44.95    2.39
  -2  -1   4   42.76    2.33
   2  -1  -4   42.62    2.60
   2   1  -4   46.78    2.93
  -2   1   4   43.01    2.23
  -2   1   4   46.00    1.83
  -2   1   4   42.33    2.54
  -1  -1   4    2.01    0.75
  -1  -1   4    2.50    0.71
   1  -1  -4    3.33    0.92
  -1   1   4    1.87    0.79
  -1   1   4    1.06    0.78
   1   1  -4    1.64    0.66
  -1   1   4    2.09    0.45
  -1   1   4   -0.06    0.46
   1   1  -4    2.35    1.04
   0  -1  -4    2.22    0.57
   0  -1  -4    2.20    0.76
   0  -1   4    3.72    1.37
   0  -1   4    2.28    0.71
   0   1   4    3.93    0.76
   0   1   4    2.76    0.55
   0   1  -4    4.34    0.73
   0   1  -4    3.09    0.45
   0   1  -4    3.12    1.01
   0   1   4    4.75    1.18
   0   1  -4    3.43    0.72
   1  -1   4   30.66    1.63
   1  -1   4   28.81    1.79
  -1  -1  -4   29.96    1.67
  -1  -1  -4   32.71    2.03
  -1   1  -4   29.58    1.59
   1   1   4   29.62    1.70
   1   1   4   29.88    1.87
  -1   1  -4   32.47    2.34
  -1   1  -4   29.85    1.66
   2  -1   4   45.32    2.45
   2  -1   4   46.67    2.35
   2   1   4   47.48    2.54
   2   1   4   49.32    2.55
  -3  -1  -4   16.82    1.70
   3  -1   4   17.59    1.83
  -3  -1  -4   15.42    1.47
  -3   1  -4   18.72    1.46
   3   1   4   19.15    1.93
  -3   1  -4   19.10    1.28
   4  -1   4    0.72    1.00
  -4  -1  -4    0.91    0.64
  -4  -1  -4    2.00    1.07
   4   1   4    0.13    0.93
  -4   1  -4   -0.29    0.65
  -4   1  -4    0.44    0.52
  -5  -1  -4   43.98    2.48
  -5  -1  -4   41.68    3.04
  -5   1  -4   46.79    2.89
  -5   1  -4   39.61    2.22
   5   1   4   42.90    3.08
  -6  -1  -4    1.91    0.96
  -6  -1  -4    1.39    1.05
  -6   1  -4    2.46    1.19
   6   1   4    2.86    1.55
  -7  -1  -4   13.17    2.47
  -7   1  -4   14.72    2.30
   7   1   4   13.54    2.60
  -8  -1  -4   -0.41    1.49
  -8   1  -4    0.95    1.49
  -8  -2   4    0.73    1.34
  -8   2   4    4.59    2.13
  -8   2   4   -0.15    1.44
  -7  -2   4    0.30    1.11
  -7  -2   4    0.73    1.49
  -7   2   4    0.74    1.24
  -7   2   4    1.74    1.19
  -6  -2   4    2.14    1.17
  -6  -2   4    0.89    1.06
  -6   2   4    1.34    1.43
  -6   2   4    1.60    1.08
  -5  -2   4   -0.62    0.65
  -5  -2   4   -0.27    0.76
   5   2  -4    0.09    1.10
  -5   2   4    0.43    0.90
   5   2  -4    0.14    0.72
  -5   2   4    0.70    0.88
  -4  -2   4    0.19    0.63
  -4  -2   4    0.37    0.79
   4   2  -4   -0.03    1.19
  -4   2   4   -1.16    0.81
  -4   2   4    0.05    0.75
   4   2  -4    0.55    0.57
   3  -2  -4    7.98    1.44
  -3  -2   4    7.07    1.22
  -3  -2   4    7.48    0.90
  -3  -2   4    7.71    1.18
   3   2  -4    6.91    0.82
  -3   2   4    6.31    1.28
  -3   2   4    6.70    1.06
   3   2  -4    6.93    1.55
  -2  -2   4    0.23    0.47
   2  -2  -4   -0.24    0.68
  -2  -2   4   -0.13    0.44
  -2  -2   4    0.11    0.47
  -2  -2   4    0.31    0.72
   2   2  -4    0.19    0.31
  -2   2   4   -0.28    0.42
   2   2  -4    1.02    1.15
  -2   2   4   -0.03    0.75
   1  -2  -4   15.61    1.35
  -1  -2   4   13.98    1.32
  -1  -2   4   15.60    1.35
  -1   2   4   12.45    1.28
   1   2  -4   14.17    0.85
  -1   2   4   16.78    1.25
  -1   2   4   14.58    1.26
   1   2  -4   13.96    1.15
   1   2  -4   15.78    2.00
   0  -2  -4    2.45    0.59
   0  -2  -4    2.15    0.74
   0  -2   4    3.98    0.77
   0   2   4    3.85    0.77
   0   2   4    3.44    0.73
   0   2  -4    3.05    0.59
   0   2  -4    4.27    1.41
   0   2  -4    2.54    0.57
   0   2   4    3.84    0.93
  -1  -2  -4   35.77    2.02
  -1  -2  -4   39.28    1.99
   1  -2   4   38.88    1.98
   1   2   4   36.26    2.01
  -1   2  -4   35.11    2.73
   1   2   4   32.77    1.98
  -1   2  -4   35.26    1.83
  -2  -2  -4   -0.22    0.62
   2  -2   4    0.76    0.54
  -2   2  -4    0.37    0.46
   2   2   4   -0.44    0.63
  -2   2  -4    0.53    0.47
   2   2   4    0.56    0.56
  -3  -2  -4    2.85    0.85
  -3  -2  -4    1.19    0.73
   3   2   4    2.97    1.03
  -3   2  -4    1.15    0.53
  -4  -2  -4    1.18    0.79
  -4  -2  -4    0.84    0.74
  -4   2  -4   -0.28    0.46
  -4   2  -4    0.73    0.68
   4   2   4    0.39    1.01
  -5  -2  -4   10.66    1.44
  -5  -2  -4   14.21    1.98
  -5   2  -4   11.58    1.18
  -5   2  -4   10.27    1.54
   5   2   4   10.70    1.88
  -6  -2  -4    1.13    1.34
  -6  -2  -4   -0.03    0.94
  -6   2  -4    0.49    1.10
   6   2   4    0.32    1.01
  -7  -2  -4   -0.24    1.48
  -7   2  -4    0.33    1.08
   7   2   4    0.90    1.19
  -8  -2  -4   -2.80    1.65
  -8   2  -4   -0.15    1.53
  -8  -3   4   -0.68    1.51
  -8   3   4   -1.54    1.63
  -8   3   4   -0.50    1.42
  -7  -3   4    1.22    1.19
  -7  -3   4   -0.15    1.38
  -7   3   4   -1.15    1.04
  -7   3   4   -0.20    1.50
  -6  -3   4    0.88    1.25
  -6  -3   4    1.09    1.17
   6   3  -4    0.31    1.54
  -6   3   4   -0.52    0.93
  -6   3   4    0.16    1.33
   6   3  -4    2.02    1.06
  -5  -3   4   27.06    2.44
  -5  -3   4   31.52    2.98
  -5   3   4   27.14    2.89
   5   3  -4   27.74    3.40
  -5   3   4   27.43    2.32
   5   3  -4   24.64    1.93
  -4  -3   4    0.31    0.94
  -4  -3   4    0.17    0.80
  -4   3   4    0.37    0.69
   4   3  -4    1.95    1.39
   4   3  -4    0.49    0.59
  -4   3   4    0.09    0.96
  -3  -3   4   11.93    1.52
  -3  -3   4    9.37    1.31
  -3  -3   4    7.35    1.06
   3   3  -4    8.08    1.75
   3   3  -4    8.93    1.00
  -3   3   4    6.99    1.38
  -3   3   4   11.28    1.29
  -2  -3   4   31.56    2.01
  -2  -3   4   35.19    2.00
   2  -3  -4   28.13    1.95
  -2   3   4   29.25    1.85
   2   3  -4   29.52    1.53
  -2   3   4   32.56    2.17
   2   3  -4   32.70    2.52
   1  -3  -4  139.01    5.03
  -1  -3   4  138.88    5.28
  -1  -3   4  136.93    5.18
  -1  -3   4  138.71    5.14
  -1   3   4  136.37    5.25
  -1   3   4  139.34    5.23
   1   3  -4  136.49    5.04
  -1   3   4  139.02    5.10
   1   3  -4  131.21    6.29
   1   3  -4  151.36    5.15
   0  -3  -4    1.18    0.38
   0  -3   4    0.00    0.53
   0   3  -4    0.54    0.40
   0   3  -4    1.11    0.46
   0   3  -4   -0.51    1.21
   0   3   4   -0.26    0.48
   0   3   4    0.53    0.67
   0   3   4   -0.85    0.58
  -1  -3  -4   81.08    3.14
   1  -3   4   84.88    3.38
  -1   3  -4   76.78    3.07
   1   3   4   79.59    3.54
  -1   3  -4   77.41    4.26
   1   3   4   83.19    3.60
  -2  -3  -4   35.46    2.20
   2  -3   4   39.76    1.95
  -2   3  -4   34.75    1.79
   2   3   4   40.24    2.40
  -2   3  -4   36.65    1.69
   2   3   4   38.66    2.29
  -3  -3  -4  121.74    5.33
  -3  -3  -4  124.08    5.02
   3   3   4  118.81    5.34
  -3   3  -4  119.06    4.56
  -4  -3  -4    3.41    1.24
  -4  -3  -4    1.19    0.88
  -4   3  -4    2.30    0.58
  -4   3  -4    0.55    0.54
   4   3   4    3.79    1.32
  -5  -3  -4   52.01    3.07
  -5  -3  -4   51.38    3.57
   5   3   4   51.44    3.65
  -5   3  -4   52.45    2.97
  -5   3  -4   51.72    2.22
  -6  -3  -4    3.10    1.68
  -6  -3  -4    4.17    1.29
  -6   3  -4    3.59    1.22
   6   3   4    4.82    1.53
  -7  -3  -4   39.71    3.04
  -7  -3  -4   35.26    3.97
   7   3   4   36.37    3.98
  -7   3  -4   37.64    3.06
  -8  -3  -4   -0.65    1.38
   8   3   4    2.80    2.00
  -8   3  -4    1.14    1.52
  -8  -4   4    9.17    2.45
  -8   4   4    5.32    2.11
  -7  -4   4   10.98    1.97
  -7  -4   4   11.16    2.20
  -7   4   4   11.94    1.85
  -7   4   4   12.13    2.27
   7   4  -4    9.48    1.81
  -6  -4   4    3.76    1.31
  -6  -4   4    0.03    0.89
   6   4  -4    1.51    1.00
   6   4  -4    0.99    1.74
  -6   4   4    1.90    0.95
  -6   4   4    0.82    1.41
  -5  -4   4   19.11    2.20
  -5  -4   4   16.81    2.33
   5   4  -4   24.04    1.93
  -5   4   4   25.78    2.13
  -5   4   4   19.63    2.55
   5   4  -4   17.50    2.92
  -4  -4   4    6.80    1.44
  -4  -4   4    5.52    1.30
  -4   4   4    8.30    1.60
  -4   4   4    7.16    1.12
   4   4  -4    4.25    0.99
   4   4  -4    3.29    1.64
  -3  -4   4   45.39    2.75
  -3  -4   4   50.20    2.82
   3   4  -4   47.12    3.51
  -3   4   4   43.04    2.95
  -3   4   4   49.86    2.52
   3   4  -4   49.78    2.42
  -2  -4   4    0.91    0.79
  -2  -4   4    0.73    0.61
   2   4  -4    0.81    1.01
   2   4  -4    0.18    0.55
  -2   4   4    1.64    0.82
  -2   4   4    1.69    0.72
  -1  -4   4  173.09    6.36
  -1  -4   4  173.78    6.10
  -1  -4   4  169.11    6.23
   1   4  -4  175.49    6.03
   1   4  -4  164.49    6.48
  -1   4   4  164.72    6.41
  -1   4   4  169.07    5.98
  -1   4   4  171.55    6.30
   1   4  -4  172.15    7.74
   0  -4   4    1.55    0.49
   0  -4   4    1.24    0.69
   0  -4   4    2.15    0.63
   0   4   4    0.71    0.84
   0   4  -4    1.43    0.37
   0   4  -4    3.05    1.57
   0   4   4    1.17    0.58
   1  -4   4  120.08    4.37
  -1  -4  -4  114.17    4.62
  -1  -4  -4  112.93    3.76
  -1  -4  -4  114.47    3.71
  -1   4  -4  115.34    3.81
  -1   4  -4  112.82    4.10
   1   4   4  107.26    4.69
   1   4   4  112.50    4.80
  -1   4  -4  111.49    5.61
  -2  -4  -4    0.70    0.79
  -2  -4  -4    1.15    0.50
   2  -4   4    1.51    0.55
  -2   4  -4    0.90    0.40
   2   4   4    0.25    0.85
  -2   4  -4    1.52    0.50
  -2   4  -4    1.80    0.38
  -3  -4  -4  190.12    7.32
  -3  -4  -4  188.10    7.59
  -3   4  -4  193.26    6.50
   3   4   4  186.44    7.64
  -3   4  -4  191.66    6.64
  -3   4  -4  190.06    6.62
  -4  -4  -4    2.68    1.11
  -4  -4  -4    3.77    1.27
   4   4   4    1.32    1.17
  -4   4  -4    2.03    0.49
  -4   4  -4    2.74    0.77
  -4   4  -4    2.74    0.74
  -5  -4  -4   64.85    3.99
  -5  -4  -4   63.38    3.62
   5   4   4   60.80    3.94
  -5   4  -4   64.34    3.26
  -6  -4  -4    3.51    1.31
  -6  -4  -4    1.64    1.48
   6   4   4    4.81    1.81
  -6   4  -4    4.02    1.22
  -7  -4  -4   58.08    3.92
  -7  -4  -4   63.68    4.68
   7   4   4   56.25    4.58
  -7   4  -4   64.47    3.91
  -8  -4  -4   -0.68    1.96
   8   4   4    8.32    2.44
  -8  -5   4    7.19    2.35
  -8  -5   4    3.86    1.96
  -8   5   4    5.79    2.28
  -7  -5   4   24.45    2.87
  -7  -5   4   23.58    3.18
  -7   5   4   22.69    3.16
   7   5  -4   25.35    2.88
  -6  -5   4    2.76    1.42
  -6  -5   4    3.44    1.56
   6   5  -4    3.68    1.27
   6   5  -4    5.49    2.16
  -6   5   4    5.90    1.32
  -6   5   4    5.63    1.81
  -5  -5   4    0.64    1.05
  -5  -5   4    0.40    1.10
  -5   5   4    0.25    1.28
   5   5  -4    0.63    0.84
  -5   5   4    0.62    0.75
   5   5  -4    3.04    1.80
  -4  -5   4   16.87    2.06
  -4  -5   4   14.54    1.89
  -4   5   4   13.73    1.52
   4   5  -4   19.65    2.79
  -4   5   4   13.95    2.04
   4   5  -4   13.53    1.58
  -3  -5   4   99.98    4.53
  -3  -5   4  104.72    4.59
   3   5  -4  101.22    5.53
  -3   5   4  100.58    4.87
  -3   5   4  100.32    4.19
   3   5  -4   98.45    4.24
  -2  -5   4    5.26    1.13
  -2  -5   4    5.19    0.95
   2   5  -4    6.11    1.07
   2   5  -4    4.42    1.49
  -2   5   4    4.65    0.86
  -1  -5   4    0.60    0.57
  -1  -5   4    0.04    0.57
  -1  -5   4    0.28    0.47
   1   5  -4    0.22    1.49
   1   5  -4    3.89    1.32
   1   5  -4    0.59    0.43
  -1   5   4    0.73    0.46
  -1   5   4    0.43    0.64
  -1   5   4    1.57    1.01
   0  -5  -4   18.27    1.65
   0  -5   4   19.97    1.56
   0  -5   4   21.79    1.38
   0   5   4   18.75    1.95
   0   5   4   20.39    1.79
   0   5  -4   21.65    1.01
   0   5  -4   20.72    2.69
  -1  -5  -4  147.37    5.67
   1  -5   4  145.99    5.24
   1   5   4  147.33    5.74
  -1   5  -4  138.75    6.78
   1   5   4  135.38    5.90
  -2  -5  -4    3.16    0.64
   2  -5   4    3.98    0.62
  -2  -5  -4    4.59    1.12
  -2   5  -4    4.33    0.55
   2   5   4    4.28    1.21
  -2   5  -4    3.16    0.31
  -3  -5  -4    8.95    1.42
   3   5   4    9.93    1.61
  -3   5  -4    8.95    0.85
  -3   5  -4    8.64    0.82
  -4  -5  -4    3.63    1.25
  -4  -5  -4    1.18    1.18
  -4   5  -4    3.82    0.49
  -4   5  -4    2.75    0.70
   4   5   4    4.04    1.48
  -5  -5  -4   42.11    3.27
  -5  -5  -4   44.68    3.06
  -5   5  -4   44.10    2.57
   5   5   4   39.72    3.76
  -6  -5  -4    2.48    1.66
  -6  -5  -4    1.77    1.28
  -6   5  -4    5.98    1.31
   6   5   4    1.51    1.53
  -7  -5  -4   10.86    2.14
  -7  -5  -4    4.57    1.74
   7   5   4    7.03    2.05
  -8  -5  -4    0.73    2.05
   8   5   4    1.73    1.76
  -7  -6   4    7.50    2.17
  -7  -6   4    9.26    2.05
  -7   6   4    8.52    2.18
   7   6  -4    8.85    2.41
  -6  -6   4    9.20    1.93
  -6  -6   4    8.96    2.11
  -6   6   4    9.00    2.03
   6   6  -4    9.44    1.80
  -6   6   4   10.58    1.66
   6   6  -4   13.27    2.87
  -5  -6   4    8.63    1.77
  -5  -6   4    7.69    1.82
  -5   6   4    5.68    1.12
  -5   6   4    9.10    1.86
   5   6  -4    6.15    1.96
   5   6  -4    7.38    1.56
  -4  -6   4   24.35    2.59
  -4  -6   4   35.37    2.70
  -4   6   4   32.53    2.08
   4   6  -4   34.29    2.34
   4   6  -4   34.68    3.76
  -4   6   4   37.23    2.88
  -3  -6   4   28.71    2.19
  -3  -6   4   30.08    2.61
   3   6  -4   28.43    3.38
  -3   6   4   31.10    1.91
   3   6  -4   28.81    2.16
  -2  -6   4   30.46    2.26
  -2  -6   4   33.45    2.07
   2  -6  -4   34.17    1.90
   2   6  -4   31.26    2.34
  -2   6   4   32.03    1.94
   2   6  -4   39.23    3.29
  -1  -6   4    8.21    1.29
   1  -6  -4    7.52    1.11
  -1  -6   4    8.06    1.08
  -1  -6   4    7.97    0.89
  -1   6   4    7.29    1.08
  -1   6   4    8.47    0.85
   1   6  -4    4.33    2.04
   1   6  -4    8.14    0.87
  -1   6   4    7.79    1.56
   1   6  -4    9.93    1.83
   0  -6  -4   45.68    2.62
   0  -6   4   50.82    1.95
   0  -6   4   52.84    2.36
   0  -6   4   50.97    2.60
   0   6  -4   59.44    4.04
   0   6   4   48.05    3.04
   0   6   4   49.47    2.68
  -1  -6  -4   30.80    2.15
   1  -6   4   26.74    1.57
  -1   6  -4   24.86    3.18
   1   6   4   28.09    2.59
   1   6   4   26.28    2.04
  -2  -6  -4   34.17    2.41
  -2  -6  -4   35.69    1.66
   2  -6   4   34.38    1.51
   2   6   4   29.63    2.40
  -2   6  -4   33.38    3.54
  -3  -6  -4    1.81    1.08
  -3  -6  -4    1.27    0.85
   3   6   4    0.18    0.90
  -3   6  -4    2.12    0.36
  -3   6  -4    2.72    0.55
  -3   6  -4    2.84    0.43
  -4  -6  -4   21.82    2.53
  -4  -6  -4   13.16    1.88
   4   6   4   11.45    1.93
  -4   6  -4   15.68    1.18
  -5  -6  -4    7.77    1.90
  -5  -6  -4    6.63    1.66
  -5   6  -4    9.49    1.23
   5   6   4    5.74    1.90
  -6  -6  -4   10.02    2.00
  -6  -6  -4    8.76    2.24
   6   6   4   11.66    2.44
  -7  -6  -4   -0.55    1.33
  -7  -6  -4   -0.46    1.51
   7   6   4   -0.31    1.63
  -7  -7   4    1.58    1.38
  -7  -7   4    0.89    1.54
  -7   7   4    2.16    1.65
   7   7  -4   -0.53    2.03
  -6  -7   4    0.76    1.50
  -6  -7   4    2.30    1.58
  -6   7   4    2.35    1.49
   6   7  -4    1.28    1.25
   6   7  -4    1.23    1.85
  -5  -7   4   21.98    2.51
  -5  -7   4   17.69    2.47
   5   7  -4   23.37    2.50
   5   7  -4   19.50    3.27
  -5   7   4   14.20    2.29
  -5   7   4   17.52    1.76
   4  -7  -4    7.26    0.86
  -4  -7   4    4.78    1.40
  -4  -7   4    6.52    1.65
   4   7  -4    6.16    1.41
  -4   7   4    9.37    1.22
   4   7  -4    5.57    2.10
   3  -7  -4    1.91    0.67
  -3  -7   4    1.29    0.99
  -3  -7   4    2.08    1.17
  -3   7   4    2.71    0.79
   3   7  -4    1.58    1.91
   3   7  -4    2.64    1.13
   2  -7  -4    3.79    0.86
  -2  -7   4    4.89    1.24
  -2  -7   4    3.66    0.92
   2   7  -4    2.65    1.84
  -2   7   4    4.70    0.91
   2   7  -4    4.39    1.45
  -1  -7   4   79.70    3.75
   1  -7  -4   81.47    3.56
  -1  -7   4   77.91    3.16
  -1   7   4   80.92    3.05
   1   7  -4   68.10    4.37
  -1   7   4   76.85    3.49
  -1   7   4   78.74    4.29
   1   7  -4   63.26    5.07
   0  -7  -4   21.59    2.00
   0  -7   4   24.44    1.52
   0  -7   4   25.49    1.83
   0  -7   4   24.55    1.06
   0   7  -4   24.53    3.28
   0   7   4   25.02    2.58
   0   7   4   25.56    1.88
   1  -7   4   19.69    1.28
  -1  -7  -4   20.39    2.02
   1  -7   4   18.97    1.65
  -1   7  -4   13.36    2.64
   1   7   4   21.64    2.38
   2  -7   4    0.17    0.21
  -2  -7  -4    1.52    0.97
  -2  -7  -4    0.88    0.38
   2   7   4    0.83    1.10
  -2   7  -4   -0.07    1.06
  -3  -7  -4   80.93    4.40
  -3  -7  -4   77.21    4.19
   3   7   4   82.22    4.55
  -4  -7  -4   24.68    2.77
  -4  -7  -4   23.65    2.61
   4   7   4   19.03    2.57
  -5  -7  -4   17.47    2.60
  -5  -7  -4   18.00    2.46
   5   7   4   15.00    2.54
  -6  -7  -4    0.70    1.52
  -6  -7  -4    0.81    1.35
   6   7   4    0.75    1.23
  -7  -7  -4   31.87    4.04
  -7  -7  -4   36.10    3.71
   7   7   4   36.05    4.31
  -7  -8   4    0.00    1.52
  -7  -8   4    2.66    1.87
  -7   8   4    2.71    1.93
   7   8  -4   -0.07    2.17
  -6  -8   4    1.68    1.21
  -6  -8   4    1.15    1.56
   6   8  -4   -0.31    1.72
   6   8  -4    0.26    1.24
  -6   8   4    1.29    1.42
  -5  -8   4    9.87    2.01
  -5  -8   4    8.05    1.93
   5   8  -4    7.88    1.77
   5   8  -4   11.38    2.67
  -4  -8   4   -0.14    1.04
  -4  -8   4    1.43    1.30
   4  -8  -4    2.45    0.60
  -4   8   4    1.99    0.82
   4   8  -4    1.37    1.12
   4   8  -4    1.26    1.84
  -3  -8   4    8.79    1.56
  -3  -8   4    4.87    1.23
   3  -8  -4    8.76    1.10
  -3   8   4    8.92    1.19
   3   8  -4    6.64    2.09
   3   8  -4    7.84    1.76
  -2  -8   4   -0.50    0.66
   2  -8  -4   -0.30    0.66
  -2  -8   4    0.32    1.00
  -2   8   4   -0.14    0.61
   2   8  -4    0.42    1.44
   2   8  -4    0.19    1.50
   1  -8  -4   71.40    3.30
  -1  -8   4   65.06    2.77
  -1  -8   4   64.34    3.42
  -1   8   4   61.34    3.13
   1   8  -4   63.85    4.39
  -1   8   4   65.83    2.91
   1   8  -4   66.99    4.88
  -1   8   4   63.33    2.66
  -1   8   4   61.73    4.11
   0  -8   4    0.08    0.55
   0  -8   4    3.21    0.96
   0  -8  -4    0.76    0.77
   0  -8   4    0.72    0.18
   0   8  -4    1.20    1.28
   0   8   4    1.25    0.77
   0   8   4    0.08    0.95
   1  -8   4   19.39    1.26
  -1  -8  -4   22.08    2.13
   1  -8   4   18.27    1.73
   1   8   4   21.80    2.62
  -1   8  -4   20.29    3.01
  -2  -8  -4    3.86    1.25
   2   8   4    3.58    1.51
  -2   8  -4    6.17    1.97
  -3  -8  -4   86.09    4.68
  -3  -8  -4   80.69    4.50
  -3   8  -4   98.27    6.18
   3   8   4   81.63    4.95
  -4  -8  -4    2.03    1.39
  -4  -8  -4    0.32    1.34
   4   8   4    2.56    1.61
  -5  -8  -4   19.67    2.50
  -5  -8  -4   17.24    2.68
   5   8   4   19.80    3.05
  -6  -8  -4    7.09    2.17
  -6  -8  -4    5.53    1.84
   6   8   4    6.21    2.25
  -7  -8  -4   34.95    4.23
  -7  -8  -4   30.78    3.52
   7   8   4   39.07    4.57
  -7  -9   4   14.22    2.64
  -7  -9   4   24.00    3.48
   7   9  -4   12.20    3.27
  -6  -9   4    0.07    1.62
  -6  -9   4    1.64    1.58
   6   9  -4    3.57    2.36
   6   9  -4    4.66    1.57
  -5  -9   4    0.06    1.37
  -5  -9   4   -0.31    1.31
   5   9  -4   -0.43    1.07
   5   9  -4   -0.29    1.81
  -4  -9   4    6.42    1.61
  -4  -9   4    1.74    1.42
   4   9  -4    5.35    2.22
   4   9  -4    2.76    1.58
  -3  -9   4   41.10    3.20
   3  -9  -4   50.52    2.43
  -3  -9   4   46.90    2.99
   3   9  -4   47.43    4.89
   3   9  -4   44.22    4.03
  -3   9   4   45.62    2.45
  -2  -9   4    6.00    1.44
  -2  -9   4    1.20    0.78
   2  -9  -4    4.63    0.97
   2   9  -4    1.29    1.72
  -2   9   4    2.91    0.89
   2   9  -4    0.27    2.04
  -1  -9   4    0.06    0.95
   1  -9  -4   -0.33    0.81
  -1  -9   4   -0.07    0.42
  -1   9   4    0.02    0.75
  -1   9   4    1.73    1.68
   1   9  -4   -0.15    1.43
   1   9  -4    0.08    1.73
  -1   9   4    0.56    0.54
   0  -9   4    0.22    0.58
   0  -9  -4    1.30    0.90
   0  -9   4   -1.24    0.66
   0   9  -4   -0.43    1.67
   0   9   4   -0.26    1.35
   1  -9   4   70.74    2.83
  -1  -9  -4   67.49    3.77
   1  -9   4   70.19    3.39
  -1   9  -4   69.74    5.27
   1   9   4   64.82    4.31
  -2  -9  -4    5.50    1.50
   2   9   4    5.16    1.75
  -2   9  -4    7.30    2.31
  -3  -9  -4   -0.78    1.09
  -3  -9  -4    0.18    1.23
   3   9   4    3.01    1.35
  -3   9  -4    0.82    1.88
  -4  -9  -4    2.37    1.44
  -4  -9  -4   -0.39    0.89
   4   9   4    5.10    1.87
  -5  -9  -4   31.12    3.51
  -5  -9  -4   31.11    3.39
   5   9   4   25.31    3.59
  -6  -9  -4    1.63    1.79
  -6  -9  -4    3.45    1.80
   6   9   4    2.76    2.01
  -6 -10   4    6.65    2.15
  -6 -10   4    8.19    2.37
   6  10  -4    9.79    2.35
   6  10  -4   13.17    3.20
  -5 -10   4   14.35    2.42
  -5 -10   4   18.51    2.76
   5  10  -4   19.68    3.39
   5  10  -4   16.42    2.67
  -4 -10   4   24.92    2.97
  -4 -10   4   28.91    2.87
   4  10  -4   24.61    3.21
   4  10  -4   32.84    4.14
   3 -10  -4    4.23    0.97
  -3 -10   4    3.86    1.55
  -3 -10   4    5.28    1.37
   3  10  -4    6.84    2.11
   3  10  -4    4.75    2.37
   2 -10  -4   11.14    1.47
  -2 -10   4   12.68    1.98
  -2 -10   4   11.74    1.44
   2  10  -4   10.77    2.52
  -2  10   4   10.40    1.38
   2  10  -4   13.97    3.16
  -1 -10   4   22.03    1.40
   1 -10  -4   22.28    2.15
  -1 -10   4   22.01    2.38
  -1  10   4   26.83    1.64
  -1  10   4   21.58    2.93
   1  10  -4   24.66    3.84
   1  10  -4   22.47    3.28
   0 -10   4   55.38    2.61
   0 -10  -4   56.98    3.35
   0 -10   4   57.85    3.22
   0  10   4   54.30    4.21
   0  10  -4   59.57    4.89
   1 -10   4   13.17    1.07
   1 -10   4   14.43    1.70
  -1 -10  -4   14.23    2.02
  -1  10  -4   13.54    3.07
   1  10   4   17.58    2.56
  -2 -10  -4   13.48    2.11
   2  10   4    9.82    2.07
  -2  10  -4   12.13    3.06
  -3 -10  -4    8.91    1.73
  -3 -10  -4    9.43    1.98
  -3  10  -4    6.18    2.20
   3  10   4    7.30    2.17
  -4 -10  -4   30.96    3.37
  -4 -10  -4   28.66    3.24
  -4  10  -4   28.11    4.35
   4  10   4   29.60    3.76
  -5 -10  -4    5.06    1.96
  -5 -10  -4   13.86    2.50
   5  10   4    7.80    2.47
  -6 -10  -4    3.23    1.91
  -6 -10  -4    1.12    1.87
   6  10   4    6.66    2.25
  -6 -11   4   -0.19    1.27
  -6 -11   4    0.13    1.57
   6  11  -4    0.82    2.04
  -5 -11   4    4.28    1.94
  -5 -11   4    2.03    1.62
   5  11  -4    8.68    2.73
   5  11  -4    7.65    2.11
  -4 -11   4   15.80    2.60
  -4 -11   4   11.50    2.11
   4  11  -4   15.49    3.23
   4  11  -4   15.99    2.86
  -3 -11   4   -0.29    0.89
  -3 -11   4   -0.68    0.86
   3 -11  -4   -0.06    0.77
   3  11  -4    1.32    2.14
   3  11  -4    1.58    1.80
  -2 -11   4    0.26    0.79
  -2 -11   4    4.47    1.54
   2 -11  -4    1.52    0.97
  -2  11   4    0.13    2.11
   2  11  -4    0.70    2.01
   2  11  -4   -0.82    2.04
  -1 -11   4   12.09    1.90
  -1 -11   4    9.52    1.35
   1 -11  -4    8.54    1.61
  -1  11   4    7.63    2.36
   1  11  -4    9.10    2.58
   1  11  -4    7.95    2.84
   0 -11   4   39.98    2.12
   0 -11   4   40.10    2.75
   0 -11  -4   38.91    2.87
   0  11  -4   35.60    4.04
   0  11   4   40.32    4.16
   0  11  -4   46.96    4.88
  -1 -11  -4    2.10    1.26
   1 -11   4    0.94    0.87
  -1  11  -4    2.51    1.98
   1  11   4    2.96    1.44
  -2 -11  -4    3.08    1.53
   2  11   4    4.30    1.91
  -2  11  -4    3.87    2.41
  -3 -11  -4   11.16    2.12
  -3 -11  -4   16.48    2.49
   3  11   4   15.87    2.80
  -3  11  -4   15.71    3.42
  -4 -11  -4   29.43    3.44
  -4 -11  -4   35.28    3.64
  -4  11  -4   42.23    5.33
   4  11   4   35.87    4.35
  -5 -11  -4    1.92    1.81
  -5 -11  -4    3.38    1.99
  -5  11  -4    9.77    3.12
   5  11   4    5.08    2.34
  -6 -11  -4   -0.62    1.81
  -6 -11  -4   -0.31    1.69
   6  11   4   -0.29    1.92
  -5 -12   4   10.79    2.51
  -5 -12   4    6.70    2.18
   5  12  -4   10.48    2.77
   5  12  -4   12.82    3.05
  -4 -12   4    1.47    1.33
  -4 -12   4   -0.61    1.32
   4  12  -4    1.33    2.14
   4  12  -4    5.58    2.37
  -3 -12   4    3.02    1.69
  -3 -12   4    2.56    1.24
   3  12  -4    4.95    2.29
   3  12  -4   -0.77    2.02
  -2 -12   4    1.38    1.31
   2 -12  -4   -0.72    0.87
   2  12  -4    0.07    1.91
   2  12  -4   -2.51    2.07
  -2  12   4    1.79    2.37
  -1 -12   4   24.31    2.08
   1 -12  -4   31.08    2.73
  -1 -12   4   26.78    2.83
   1  12  -4   27.02    3.76
  -1  12   4   23.86    3.61
   1  12  -4   25.22    3.97
   0 -12   4    0.24    1.01
   0 -12  -4    2.21    1.31
   0  12   4    2.17    1.96
   0  12  -4   -3.22    1.82
   0  12  -4    2.14    1.99
   1 -12   4    0.33    0.86
  -1 -12  -4    0.30    1.21
   1  12   4    2.25    1.80
  -1  12  -4    4.98    2.29
  -2 -12  -4    6.41    1.69
  -2 -12  -4    4.99    1.54
   2  12   4    5.39    2.01
  -2  12  -4    6.79    2.82
  -3 -12  -4   21.18    2.87
  -3 -12  -4   20.31    2.75
   3  12   4   21.56    3.42
  -3  12  -4   14.84    3.71
  -4 -12  -4    2.30    1.43
  -4 -12  -4   -0.15    1.46
  -4  12  -4    2.58    2.53
   4  12   4   -0.71    1.31
  -5 -12  -4    4.53    2.07
  -5 -12  -4   -0.95    1.56
   5  12   4    3.20    2.28
  -5  12  -4    4.89    2.88
  -5 -13   4   13.93    2.74
   5  13  -4   15.30    3.25
   5  13  -4   11.55    3.08
  -4 -13   4    7.77    2.28
   4  13  -4   11.95    2.87
   4  13  -4   10.11    3.02
  -3 -13   4   12.39    2.42
  -3  13   4    7.02    3.31
   3  13  -4   14.00    3.13
   3  13  -4   13.07    3.24
   2 -13  -4    1.18    1.15
  -2 -13   4    6.03    1.79
   2  13  -4    3.43    2.47
  -2  13   4   -0.39    2.48
   2  13  -4    3.15    2.29
   1 -13  -4   12.09    2.01
  -1 -13   4   10.32    1.91
  -1  13   4   12.86    2.83
   1  13  -4   13.13    3.05
   1  13  -4   11.06    3.06
   0 -13   4    6.52    1.60
   0 -13  -4    6.97    1.76
   0  13   4   14.96    3.06
   0  13  -4    9.97    2.99
   0  13  -4    9.54    2.90
  -1 -13  -4    8.75    2.05
   1 -13   4   13.23    1.90
  -1  13  -4    8.93    2.97
   1  13   4    8.83    2.54
  -2 -13  -4    2.51    1.45
  -2 -13  -4    1.50    1.64
   2  13   4    1.47    2.05
  -2  13  -4   -1.28    2.18
  -3 -13  -4    3.03    1.68
  -3 -13  -4    6.84    2.08
  -3  13  -4    6.68    2.82
   3  13   4    4.03    2.17
  -4 -13  -4    3.40    1.92
  -4 -13  -4    1.73    1.71
  -4  13  -4    7.26    3.01
   4  13   4    3.25    2.40
  -4 -14   4    5.10    2.23
   4  14  -4    8.97    2.93
   4  14  -4    8.25    2.72
  -3 -14   4   10.81    2.46
   3  14  -4    7.99    2.94
   3  14  -4    9.14    2.69
  -3  14   4    8.96    3.00
  -2 -14   4   15.27    2.50
   2  14  -4   18.51    3.66
   2  14  -4   19.32    3.48
  -2  14   4   14.82    3.27
  -1 -14   4    5.93    1.74
   1 -14  -4    6.73    1.62
   1  14  -4    5.57    2.56
  -1  14   4    7.03    2.70
   1  14  -4    6.91    2.80
   0 -14  -4    9.58    2.04
   0 -14   4    8.45    1.79
   0  14  -4    7.15    3.00
   0  14  -4   10.72    3.27
   0  14   4   14.76    3.12
   1 -14   4    9.71    1.82
  -1 -14  -4   12.37    2.26
  -1  14  -4    5.59    3.15
   1  14   4   13.30    2.79
  -1  14  -4   12.24    3.31
  -2 -14  -4   19.01    2.81
  -2 -14  -4   19.30    2.79
  -2  14  -4   26.45    4.39
   2  14   4   18.73    3.25
  -3 -14  -4   -1.88    1.62
  -3 -14  -4    2.47    1.61
  -3  14  -4    3.25    2.90
   3  14   4    0.91    2.00
  -4 -14  -4    3.77    2.08
  -4 -14  -4    3.62    2.03
   4  14   4    0.68    2.32
  -4  14  -4    8.68    3.30
  -2 -15   4    0.31    1.49
   2  15  -4    1.56    2.04
   2  15  -4   -1.11    2.36
  -2  15   4   -2.84    2.42
  -1 -15   4   -0.15    1.57
   1 -15  -4    1.61    1.36
  -1  15   4   -1.66    2.35
   1  15  -4   -6.66    2.36
   1  15  -4    6.00    2.32
   0 -15  -4   21.11    2.84
   0 -15   4   18.88    2.43
   0  15  -4   11.72    3.49
   0  15   4   24.99    4.02
   0  15  -4   23.85    4.64
  -1 -15  -4    0.29    1.50
  -1 -15  -4    0.33    1.28
   1  15   4    1.99    1.73
  -1  15  -4   -4.10    2.37
  -1  15  -4   -0.17    2.35
  -2 -15  -4    0.32    1.42
  -2 -15  -4   -0.19    1.60
   2  15   4    2.13    2.20
  -2  15  -4   -0.37    2.49
  -8   0   5   -1.13    1.72
  -8   0   5   -1.17    1.29
  -7   0   5    1.02    1.37
  -7   0   5   -0.37    1.49
  -6   0   5   -0.24    1.38
  -6   0   5   -0.44    1.02
   5   0  -5   -0.04    1.29
  -5   0   5   -1.26    0.61
  -5   0   5    0.67    0.96
   4   0  -5   -0.86    1.10
  -4   0   5    0.15    0.75
  -4   0   5    1.25    0.95
   3   0  -5    0.43    0.84
  -3   0   5    0.31    0.36
  -3   0   5   -0.13    0.78
  -3   0   5    0.48    0.59
  -2   0   5   -0.45    0.74
  -2   0   5   -0.28    0.14
   2   0  -5   -0.02    0.97
  -2   0   5   -0.12    0.67
  -1   0   5    0.52    0.53
   1   0  -5    3.20    1.05
  -1   0   5    0.19    0.74
   0   0   5   -0.46    0.41
   0   0  -5   -0.07    0.37
   0   0  -5   -1.30    0.66
   0   0   5   -1.89    0.81
   0   0   5    0.02    0.36
   1   0   5    0.07    0.71
  -1   0  -5   -1.86    0.69
   1   0   5   -0.66    0.44
  -1   0  -5    0.65    0.54
   2   0   5    0.27    0.66
   2   0   5    0.32    0.69
  -3   0  -5   -1.02    0.59
  -3   0  -5   -0.79    0.48
   3   0   5   -0.05    0.54
   3   0   5   -0.28    0.78
   4   0   5    0.86    1.06
  -4   0  -5   -0.54    0.58
  -4   0  -5    0.24    0.77
   5   0   5   -0.97    1.07
  -5   0  -5    0.45    1.00
  -5   0  -5    0.47    0.67
  -6   0  -5   -1.42    0.67
  -6   0  -5   -0.28    1.09
  -7   0  -5    0.31    1.34
  -8   0  -5    0.37    1.59
  -8  -1   5    3.05    2.01
  -8  -1   5    4.45    1.88
  -8   1   5    2.05    2.03
  -8   1   5    2.24    1.67
  -7  -1   5   19.15    2.82
  -7  -1   5   22.03    2.69
  -7   1   5   18.24    2.46
  -7   1   5   14.82    2.58
  -6  -1   5    9.93    1.96
  -6  -1   5   12.49    1.94
  -6   1   5   10.59    1.84
  -6   1   5    8.22    1.95
  -5  -1   5    8.11    1.59
  -5  -1   5    7.60    1.62
  -5   1   5    7.92    1.84
  -5   1   5    6.48    1.31
   5   1  -5    7.08    2.05
  -4  -1   5    3.12    1.19
  -4  -1   5    3.33    0.99
   4  -1  -5    3.54    1.23
   4   1  -5    3.46    1.31
  -4   1   5    3.32    1.29
  -4   1   5    5.53    1.23
  -3  -1   5   35.08    2.19
  -3  -1   5   34.00    2.43
   3  -1  -5   34.41    2.68
  -3  -1   5   35.66    1.62
  -3   1   5   30.93    2.18
  -3   1   5   34.98    1.70
   3   1  -5   41.59    3.00
  -3   1   5   32.73    2.52
   2  -1  -5    5.96    1.26
  -2  -1   5    6.48    1.08
  -2  -1   5    4.04    0.86
   2   1  -5    5.39    1.46
  -2   1   5    3.10    0.78
  -2   1   5    5.99    0.53
  -2   1   5    2.79    0.91
  -1  -1   5    9.73    1.27
  -1  -1   5    7.24    1.02
   1  -1  -5    7.31    1.28
  -1   1   5    6.53    0.58
   1   1  -5    9.21    1.58
  -1   1   5    8.31    1.42
  -1   1   5    5.76    0.97
   0  -1  -5    7.09    0.82
   0  -1   5    5.68    0.92
   0  -1  -5    5.27    1.01
   0   1  -5    7.80    1.41
   0   1  -5    5.75    0.62
   0   1  -5    5.64    0.98
   0   1   5    5.68    1.06
   0   1   5    6.94    1.42
   0   1   5    5.86    0.72
   1  -1   5   19.06    1.68
  -1  -1  -5   14.36    1.69
  -1  -1  -5   13.13    1.27
   1   1   5   14.87    1.55
   1   1   5   12.62    1.23
  -1   1  -5   11.53    1.80
  -1   1  -5   12.59    1.17
   2  -1   5   -0.32    0.64
   2  -1   5   -0.46    0.61
   2   1   5    0.96    0.74
   2   1   5   -0.46    0.62
  -3  -1  -5    1.85    0.78
   3  -1   5    1.91    0.83
   3  -1   5    1.23    0.74
  -3   1  -5    1.37    0.71
   3   1   5    1.54    0.96
  -4  -1  -5    5.73    1.32
  -4  -1  -5    4.69    1.01
   4  -1   5    6.74    1.51
  -4   1  -5    6.98    1.06
   4   1   5    5.63    1.48
  -4   1  -5    5.52    1.16
  -5  -1  -5    1.32    1.10
  -5  -1  -5    0.09    0.78
  -5   1  -5   -0.09    0.63
   5   1   5    0.78    1.27
  -5   1  -5    1.58    1.04
  -6  -1  -5    1.40    1.02
  -6  -1  -5    0.23    1.28
   6   1   5    0.47    1.00
  -6   1  -5   -0.26    0.97
  -7  -1  -5   -1.80    1.31
  -7   1  -5   -0.28    1.36
  -8  -1  -5    3.85    2.19
  -8   1  -5    8.42    2.07
  -8  -2   5   10.12    2.32
  -8  -2   5    6.27    2.35
  -8   2   5    5.56    2.39
  -8   2   5    7.18    1.90
  -7  -2   5    4.73    1.76
  -7  -2   5    1.62    1.40
  -7   2   5    2.56    1.87
  -7   2   5    2.91    1.52
  -6  -2   5   23.55    2.94
  -6   2   5   19.86    2.33
   6   2  -5   15.52    2.99
  -6   2   5   20.73    2.84
  -5  -2   5   80.65    4.64
  -5  -2   5   79.41    4.07
  -5   2   5   81.71    4.63
   5   2  -5   81.10    5.06
  -5   2   5   87.13    4.22
  -4  -2   5   12.55    1.85
  -4  -2   5   10.31    1.51
  -4  -2   5   13.07    1.65
   4  -2  -5   10.78    1.80
  -4   2   5   13.09    1.97
  -4   2   5   12.59    1.58
   4   2  -5   13.10    2.29
  -3  -2   5    4.09    1.09
   3  -2  -5    3.24    1.03
  -3  -2   5    1.89    0.59
  -3  -2   5    1.97    0.81
  -3   2   5    2.50    0.95
   3   2  -5    2.88    0.51
   3   2  -5    3.47    1.42
  -3   2   5    2.90    0.66
  -3   2   5    2.57    0.78
   2  -2  -5   14.48    1.65
  -2  -2   5   18.26    1.62
  -2  -2   5   12.50    1.49
   2   2  -5   15.85    0.70
  -2   2   5   14.85    1.83
  -2   2   5   16.12    1.63
   2   2  -5   16.66    2.05
  -1  -2   5  121.50    4.89
   1  -2  -5  127.41    4.91
  -1  -2   5  120.81    4.87
   1   2  -5  117.13    5.60
   1   2  -5  123.26    4.06
  -1   2   5  126.89    4.48
  -1   2   5  124.90    4.93
   1   2  -5  124.43    4.00
  -1   2   5  118.79    4.91
   0  -2  -5    0.42    0.62
   0  -2  -5   -0.48    0.53
   0  -2   5    0.46    0.49
   0   2   5    0.67    0.56
   0   2   5    0.13    0.79
   0   2   5    0.17    0.54
   0   2  -5    0.65    0.42
   0   2  -5    0.10    0.47
   0   2  -5    0.23    0.89
  -1  -2  -5    0.04    0.74
   1  -2   5   -0.08    0.65
  -1   2  -5   -0.07    0.65
   1   2   5    1.19    0.78
   1   2   5   -0.10    0.56
  -1   2  -5   -0.05    0.79
   2  -2   5    5.89    1.04
   2   2   5    3.83    0.92
   2   2   5    4.02    1.00
   3  -2   5   14.41    1.50
  -3  -2  -5   13.06    1.51
  -3   2  -5   11.41    1.26
   3   2   5   12.40    1.70
  -4  -2  -5   -0.53    0.62
  -4  -2  -5   -0.18    0.73
   4   2   5    0.20    0.96
  -4   2  -5    0.12    0.59
  -4   2  -5    0.20    0.58
  -5  -2  -5   -0.61    1.14
  -5  -2  -5   -0.67    0.74
  -5   2  -5   -0.82    0.49
   5   2   5    0.86    1.22
  -5   2  -5    1.04    0.81
  -6  -2  -5    6.13    1.86
  -6  -2  -5    9.46    1.63
   6   2   5    4.81    1.87
  -6   2  -5    6.86    1.49
  -7  -2  -5    2.85    1.63
   7   2   5    2.25    1.76
  -7   2  -5    1.79    1.33
  -8  -2  -5   -1.50    1.80
  -8   2  -5   -1.07    1.31
  -8  -3   5    2.92    1.69
  -8  -3   5    3.69    1.82
  -8   3   5    3.34    1.63
  -8   3   5    6.08    2.28
  -7  -3   5   28.94    3.37
  -7   3   5   21.56    3.08
  -7   3   5   27.12    2.88
  -6  -3   5   25.21    2.97
  -6  -3   5   25.06    2.62
  -6   3   5   23.58    3.05
   6   3  -5   24.45    3.55
  -6   3   5   30.21    2.72
  -5  -3   5    3.97    1.42
  -5  -3   5    4.93    1.36
  -5   3   5    2.11    1.39
  -5   3   5    3.74    1.14
   5   3  -5    5.31    1.96
   5   3  -5    3.64    0.95
  -4  -3   5    4.73    1.26
  -4  -3   5    2.87    1.05
  -4   3   5    4.37    1.24
  -4   3   5    3.16    1.00
   4   3  -5    3.36    1.68
   4   3  -5    2.52    0.73
  -3  -3   5   62.55    3.30
  -3  -3   5   60.79    3.34
  -3  -3   5   63.01    3.33
  -3  -3   5   62.10    2.82
   3   3  -5   61.54    3.91
  -3   3   5   65.59    3.21
  -3   3   5   65.52    3.72
   3   3  -5   64.12    2.60
  -2  -3   5   65.11    3.15
  -2  -3   5   57.98    2.99
   2  -3  -5   61.61    3.08
  -2  -3   5   55.47    2.90
  -2   3   5   57.63    3.39
   2   3  -5   60.91    2.33
   2   3  -5   64.73    3.81
  -2   3   5   59.36    2.99
  -1  -3   5   13.80    1.40
  -1  -3   5   13.19    1.37
   1  -3  -5   11.71    1.20
  -1   3   5   11.85    1.29
  -1   3   5   12.94    1.44
   1   3  -5   13.07    1.19
   1   3  -5   14.19    2.29
  -1   3   5   11.79    1.26
   0  -3   5    0.73    0.63
   0  -3  -5    1.12    0.95
   0  -3  -5    0.76    0.53
   0   3   5   -0.30    0.63
   0   3   5    1.24    0.63
   0   3  -5    1.55    0.55
   0   3   5    0.77    0.66
   0   3  -5    0.50    1.02
   1  -3   5   30.52    1.96
  -1  -3  -5   30.51    1.78
   1   3   5   32.59    2.09
  -1   3  -5   33.01    1.64
   1   3   5   34.95    2.10
  -1   3  -5   35.02    2.87
  -2  -3  -5   38.36    2.33
   2  -3   5   32.57    2.01
   2   3   5   33.06    2.23
   2   3   5   35.96    2.34
   3  -3   5    7.49    1.03
  -3  -3  -5    8.08    1.33
  -3   3  -5    6.12    0.91
   3   3   5    7.03    1.47
  -4  -3  -5    0.48    1.07
  -4  -3  -5    0.95    0.90
   4   3   5    0.76    1.09
  -4   3  -5   -0.27    0.54
  -4   3  -5    1.72    0.65
  -5  -3  -5    0.16    1.23
  -5  -3  -5   -1.24    0.77
  -5   3  -5    0.41    0.55
   5   3   5    0.56    1.17
  -5   3  -5    0.33    0.68
  -6  -3  -5    8.16    1.62
  -6  -3  -5    8.76    2.13
  -6   3  -5    9.57    1.65
   6   3   5    5.90    1.89
  -7  -3  -5    2.81    1.40
  -7  -3  -5    3.50    1.54
   7   3   5    2.66    1.46
  -7   3  -5    3.19    1.31
  -8  -3  -5    1.95    1.97
   8   3   5    1.83    1.89
  -8  -4   5   -0.80    1.68
  -8   4   5   -0.15    1.66
  -7  -4   5   15.09    2.23
  -7  -4   5   10.19    2.30
  -7   4   5   13.09    1.90
  -7   4   5   12.63    2.62
  -6  -4   5    4.44    1.46
  -6  -4   5    4.60    1.46
  -6   4   5    6.81    1.98
   6   4  -5    6.61    2.02
   6   4  -5    4.64    1.23
  -6   4   5    6.16    1.41
  -5  -4   5    2.85    1.31
  -5  -4   5   10.02    1.85
   5   4  -5    2.76    1.48
  -5   4   5    6.94    1.83
  -5   4   5    4.34    1.16
   5   4  -5    5.13    1.12
  -4  -4   5    0.49    0.95
  -4  -4   5    0.36    0.96
  -4   4   5    0.49    0.78
   4   4  -5    1.78    1.33
  -4   4   5    0.07    1.13
   4   4  -5   -0.01    0.60
  -3  -4   5   51.87    2.93
  -3  -4   5   51.73    3.01
   3   4  -5   54.51    4.01
  -3   4   5   55.31    2.89
  -3   4   5   51.88    3.37
   3   4  -5   55.75    2.49
  -2  -4   5   27.26    1.96
  -2  -4   5   26.61    1.87
  -2  -4   5   30.36    2.02
   2   4  -5   29.80    1.57
  -2   4   5   27.02    1.92
   2   4  -5   28.83    3.18
  -1  -4   5    3.83    0.82
   1  -4  -5    4.33    0.73
  -1  -4   5    3.00    0.90
  -1  -4   5    3.76    0.76
  -1   4   5    4.73    0.99
   1   4  -5    3.18    1.74
   1   4  -5    4.49    1.16
  -1   4   5    2.88    0.74
  -1   4   5    6.13    1.07
   0  -4  -5    9.81    0.66
   0  -4   5   10.39    1.17
   0   4   5    9.26    1.35
   0   4  -5    9.08    1.88
   0   4   5    9.72    1.32
   0   4  -5    9.91    0.87
  -1  -4  -5   75.74    2.71
  -1  -4  -5   74.04    3.55
   1  -4   5   75.67    3.33
   1   4   5   71.16    3.49
  -1   4  -5   68.89    4.57
  -1   4  -5   75.82    2.80
   1   4   5   75.63    3.65
   2  -4   5   30.19    1.84
  -2  -4  -5   29.35    1.59
  -2  -4  -5   27.01    2.09
  -2   4  -5   29.68    1.40
   2   4   5   29.23    2.24
   2   4   5   23.56    2.23
  -2   4  -5   24.34    3.02
  -3  -4  -5   -0.43    0.82
   3   4   5    0.14    0.69
  -3   4  -5   -0.27    0.40
  -4  -4  -5    1.42    1.29
  -4  -4  -5    6.24    1.34
  -4   4  -5    4.15    0.74
   4   4   5    2.89    1.34
  -4   4  -5    1.29    0.65
  -5  -4  -5   26.15    3.09
  -5  -4  -5   31.57    2.79
   5   4   5   28.76    3.10
  -5   4  -5   27.49    2.06
  -6  -4  -5    6.27    1.64
  -6  -4  -5    7.46    2.09
  -6   4  -5    7.95    1.48
   6   4   5    8.55    2.10
  -7  -4  -5    0.07    1.59
  -7  -4  -5    0.79    1.31
   7   4   5   -0.09    1.57
  -7  -5   5   19.51    2.61
  -7  -5   5   17.80    2.89
  -7   5   5   12.46    2.41
   7   5  -5   21.60    3.85
  -6  -5   5    8.12    1.84
  -6  -5   5   11.07    2.20
  -6   5   5    8.24    2.16
  -6   5   5    9.43    1.63
   6   5  -5   11.16    2.80
   6   5  -5    6.55    1.48
  -5  -5   5   19.60    2.37
  -5  -5   5   22.43    2.67
  -5   5   5   21.29    2.09
   5   5  -5   28.09    3.68
   5   5  -5   25.04    2.00
  -5   5   5   20.68    2.64
  -4  -5   5    0.17    0.95
  -4  -5   5    1.13    1.06
   4   5  -5    0.67    1.22
  -4   5   5    0.99    0.96
   4   5  -5    0.69    0.73
  -4   5   5   -0.14    0.65
  -3  -5   5   29.58    2.18
  -3  -5   5   30.35    2.21
  -3   5   5   30.04    2.03
   3   5  -5   29.15    3.46
   3   5  -5   24.61    1.78
  -3   5   5   30.84    2.96
  -2  -5   5   17.23    1.76
  -2  -5   5   17.18    1.65
  -2  -5   5   21.85    1.99
  -2   5   5   19.66    1.77
   2   5  -5   20.75    1.59
   2   5  -5   18.96    2.77
  -1  -5   5   34.88    1.89
  -1  -5   5   31.51    2.17
  -1  -5   5   31.29    1.98
  -1   5   5   34.96    2.40
  -1   5   5   33.00    1.73
  -1   5   5   36.29    2.20
   1   5  -5   28.16    3.42
   1   5  -5   26.31    2.47
   0  -5   5    0.32    0.54
   0  -5  -5    0.46    0.73
   0   5   5    0.10    0.81
   0   5  -5    0.46    0.35
   0   5   5   -0.62    0.47
   0   5  -5    0.61    1.42
   1  -5   5    7.10    0.99
  -1  -5  -5    6.39    1.19
  -1   5  -5    3.70    1.80
   1   5   5    5.08    1.18
  -1   5  -5    6.66    0.45
   1   5   5    8.25    1.42
  -2  -5  -5   14.02    0.99
  -2  -5  -5   13.82    1.73
   2  -5   5   14.41    1.33
  -2   5  -5   14.98    0.81
  -2   5  -5   13.66    0.74
  -2   5  -5   15.11    1.07
   2   5   5   13.50    1.86
   2   5   5    9.52    1.45
  -2   5  -5   17.09    2.76
  -3  -5  -5   21.22    2.23
  -3   5  -5   21.44    1.25
   3   5   5   21.49    2.44
  -4  -5  -5    1.18    1.00
  -4  -5  -5    0.98    1.03
  -4   5  -5    0.96    0.59
   4   5   5   -0.18    1.19
  -5  -5  -5   -0.28    1.19
  -5  -5  -5    2.74    1.30
  -5   5  -5   -0.08    0.65
   5   5   5    0.77    1.36
  -6  -5  -5    2.38    1.33
  -6  -5  -5    3.28    1.73
   6   5   5    1.21    1.50
  -7  -5  -5   10.01    2.10
  -7  -5  -5   11.32    2.63
   7   5   5   12.40    2.67
  -7  -6   5    0.37    1.50
  -7  -6   5    5.55    2.01
   7   6  -5    2.26    2.27
  -7   6   5    3.26    1.95
  -6  -6   5    7.97    2.04
  -6  -6   5    9.51    1.96
  -6   6   5    7.81    1.88
   6   6  -5   14.27    3.11
   6   6  -5    7.65    1.71
  -6   6   5    9.56    1.63
  -5  -6   5   33.26    3.18
  -5  -6   5   29.56    2.97
   5   6  -5   31.19    2.36
  -5   6   5   26.19    3.09
  -5   6   5   29.06    2.17
   5   6  -5   31.05    3.99
  -4  -6   5   15.78    2.14
  -4  -6   5   13.51    1.96
   4   6  -5   16.13    2.98
  -4   6   5   12.12    1.56
  -4   6   5   10.72    2.06
   4   6  -5   18.11    1.82
  -3  -6   5   -0.14    0.94
  -3  -6   5    0.53    0.78
   3   6  -5    1.60    0.86
  -3   6   5    0.69    0.69
   3   6  -5    1.87    1.84
  -2  -6   5   24.26    2.28
  -2  -6   5   29.60    1.90
   2   6  -5   23.89    3.57
   2   6  -5   32.85    2.24
  -2   6   5   24.73    1.87
  -1  -6   5   33.63    2.08
   1  -6  -5   31.70    2.13
  -1  -6   5   37.19    2.25
  -1  -6   5   34.91    1.88
   1   6  -5   33.75    3.04
  -1   6   5   34.33    1.68
  -1   6   5   38.90    2.32
   1   6  -5   30.73    3.95
  -1   6   5   35.20    2.58
   0  -6   5   10.45    1.17
   0  -6  -5    9.44    1.36
   0  -6   5   12.02    1.45
   0   6   5    9.48    1.39
   0   6   5   10.15    1.62
   0   6  -5   10.59    2.17
   0   6  -5    8.81    0.68
  -1  -6  -5    2.86    1.09
   1  -6   5    3.80    0.81
  -1   6  -5    3.03    1.78
   1   6   5    3.56    1.24
   1   6   5    1.93    0.98
  -2  -6  -5   52.47    1.97
  -2  -6  -5   52.86    1.93
   2  -6   5   55.30    2.43
  -2  -6  -5   47.58    3.07
  -2   6  -5   45.26    3.87
   2   6   5   50.34    3.35
  -3  -6  -5    7.69    1.41
  -3   6  -5    7.81    0.58
   3   6   5    9.66    1.89
  -4  -6  -5    3.20    1.24
  -4  -6  -5    2.51    1.22
   4   6   5    6.99    1.75
  -4   6  -5    3.08    0.66
  -5  -6  -5    0.63    1.46
  -5  -6  -5    0.99    1.31
   5   6   5    3.64    1.43
  -6  -6  -5   27.58    3.42
  -6  -6  -5   29.48    3.14
   6   6   5   23.51    3.34
  -7  -6  -5   -0.72    1.46
  -7  -6  -5    3.44    1.97
   7   6   5    0.48    1.43
  -7  -7   5    8.73    2.30
  -7  -7   5    6.09    1.93
   7   7  -5   10.33    3.12
  -7   7   5   10.93    2.37
  -6  -7   5   16.21    2.62
  -6  -7   5   17.77    2.59
  -6   7   5   18.19    2.82
   6   7  -5   25.29    3.97
  -5  -7   5    6.31    1.72
  -5  -7   5    7.19    1.81
   5   7  -5    5.83    1.43
  -5   7   5    6.94    1.92
  -5   7   5    6.72    1.38
   5   7  -5    5.66    2.49
  -4  -7   5    6.56    1.67
   4  -7  -5    7.41    0.99
  -4  -7   5    5.30    1.39
   4   7  -5    5.52    2.34
   4   7  -5    7.38    1.42
  -4   7   5    7.51    1.23
  -3  -7   5   17.90    2.24
   3  -7  -5   18.39    1.65
  -3  -7   5   20.17    2.00
   3   7  -5   18.33    1.95
  -3   7   5   20.32    1.88
   3   7  -5   24.17    3.70
  -2  -7   5   50.09    2.89
  -2  -7   5   49.20    3.10
  -2  -7   5   52.06    2.73
   2  -7  -5   50.80    2.69
  -2   7   5   51.28    2.78
   2   7  -5   55.07    5.34
   2   7  -5   52.82    3.38
   1  -7  -5   36.89    2.28
  -1  -7   5   34.78    2.08
  -1  -7   5   33.03    1.82
  -1  -7   5   29.62    2.27
   1   7  -5   36.43    4.33
   1   7  -5   37.43    3.41
   1   7  -5   26.80    2.27
  -1   7   5   30.47    2.89
  -1   7   5   35.69    2.25
  -1   7   5   34.87    1.59
   0  -7   5   15.37    1.68
   0  -7   5   12.59    1.25
   0  -7  -5   11.19    1.56
   0   7  -5    9.24    2.21
   0   7   5   15.31    2.03
   0   7   5   10.81    1.50
   1  -7   5   14.92    1.38
  -1  -7  -5   10.02    1.63
  -1   7  -5   11.11    2.57
   1   7   5    7.60    1.68
   1   7   5   13.59    1.69
   2  -7   5   44.17    1.94
  -2  -7  -5   37.76    2.82
   2   7   5   42.39    3.18
  -2   7  -5   32.52    4.11
  -3  -7  -5   46.43    3.15
  -3   7  -5   43.77    4.55
   3   7   5   40.68    3.38
  -4  -7  -5   17.30    2.37
  -4  -7  -5   16.69    2.47
   4   7   5   12.62    2.31
  -5  -7  -5    1.45    1.43
  -5  -7  -5   -0.49    1.32
   5   7   5    0.22    1.38
  -6  -7  -5    9.94    2.13
  -6  -7  -5    7.66    2.33
   6   7   5   11.16    2.58
  -7  -7  -5   16.14    2.74
  -7  -7  -5   15.75    3.15
   7   7   5   21.31    3.45
  -7  -8   5   18.71    2.89
  -7  -8   5   23.98    3.40
   7   8  -5   26.80    4.41
  -7   8   5   29.96    3.74
  -6  -8   5   10.29    2.14
  -6  -8   5    5.49    1.91
   6   8  -5    6.39    2.55
  -5  -8   5    1.35    1.27
  -5  -8   5    1.46    1.47
   5   8  -5    1.99    1.18
   5   8  -5    1.83    2.19
  -4  -8   5   -0.75    0.96
  -4  -8   5    0.80    1.21
   4  -8  -5    1.22    0.65
   4   8  -5    1.01    2.10
  -4   8   5    1.02    0.80
   4   8  -5    1.01    1.00
   3  -8  -5   79.67    3.57
  -3  -8   5   78.07    3.99
  -3  -8   5   70.56    4.14
   3   8  -5   84.12    6.14
   3   8  -5   88.99    4.43
  -3   8   5   79.77    3.71
   2  -8  -5   18.20    1.84
  -2  -8   5   20.36    1.67
  -2  -8   5   23.46    2.40
  -2   8   5   24.20    2.01
   2   8  -5   20.70    2.63
   2   8  -5   22.96    3.65
  -1  -8   5   -0.38    0.81
  -1  -8   5    0.16    0.61
  -1  -8   5    0.04    0.46
   1  -8  -5    0.28    0.76
  -1   8   5    0.69    0.36
  -1   8   5   -0.63    0.34
  -1   8   5    0.18    1.31
   1   8  -5    1.45    2.15
   1   8  -5   -0.70    1.74
  -1   8   5    0.86    0.81
   0  -8   5    6.46    0.93
   0  -8   5    7.61    1.32
   0  -8  -5    5.90    1.31
   0   8   5    4.35    1.58
   0   8   5    7.32    1.34
   0   8  -5    5.03    2.25
   1  -8   5  125.55    4.68
  -1  -8  -5  119.56    5.35
  -1   8  -5  118.89    7.09
   1   8   5  107.69    5.72
  -2  -8  -5   29.38    2.71
   2  -8   5   26.51    1.25
  -2   8  -5   26.51    3.87
   2   8   5   26.07    2.96
  -3  -8  -5    0.16    1.22
  -3   8  -5    1.94    1.56
   3   8   5    0.53    1.30
  -4  -8  -5    3.74    1.56
  -4  -8  -5    4.34    1.66
   4   8   5    5.07    1.80
  -5  -8  -5   51.25    4.17
  -5  -8  -5   53.67    3.95
   5   8   5   57.09    4.46
  -6  -8  -5    6.36    2.05
  -6  -8  -5    8.94    2.42
   6   8   5   10.88    2.56
  -7  -8  -5    0.34    1.78
  -7  -8  -5   -0.12    1.66
   7   8   5    2.75    2.12
  -6  -9   5    8.75    2.13
  -6  -9   5    3.64    1.88
   6   9  -5    6.97    2.73
  -5  -9   5   26.01    3.16
  -5  -9   5   31.92    3.26
   5   9  -5   30.31    4.33
   5   9  -5   30.40    2.98
  -4  -9   5    0.11    1.06
  -4  -9   5   -0.65    1.20
   4   9  -5    0.10    1.48
   4   9  -5    2.75    1.34
  -3  -9   5    7.63    1.80
  -3  -9   5   11.53    1.63
   3  -9  -5    9.79    1.32
  -3   9   5   12.60    1.51
   3   9  -5   10.56    2.05
   3   9  -5   14.88    3.10
  -2  -9   5    1.74    1.21
   2  -9  -5    1.82    0.90
  -2  -9   5    3.28    0.85
   2   9  -5    0.90    2.38
   2   9  -5    2.43    1.85
  -2   9   5    1.16    1.76
  -2   9   5    0.01    0.68
  -1  -9   5   43.13    2.48
  -1  -9   5   43.42    2.11
   1  -9  -5   41.87    2.70
  -1  -9   5   45.39    2.93
  -1   9   5   40.54    2.67
   1   9  -5   45.98    4.19
  -1   9   5   46.93    3.63
   1   9  -5   51.19    5.20
   0  -9   5    7.03    1.02
   0  -9  -5   11.14    1.69
   0  -9   5    9.16    1.45
   0   9   5    8.03    1.99
   0   9   5   10.18    1.52
   0   9  -5    7.59    2.17
   1  -9   5    0.78    0.82
   1  -9   5    0.77    0.61
  -1  -9  -5    0.77    1.05
  -1   9  -5   -1.36    1.75
   1   9   5    0.47    1.30
  -2  -9  -5    0.34    1.10
   2   9   5    1.35    1.37
  -2   9  -5    0.09    1.47
  -3  -9  -5   25.38    2.88
  -3   9  -5   23.65    3.81
   3   9   5   29.43    3.42
  -4  -9  -5    6.22    1.93
  -4  -9  -5    5.51    1.85
   4   9   5    2.28    1.72
  -4   9  -5    4.19    2.35
  -5  -9  -5    0.59    1.12
  -5  -9  -5    1.74    1.69
   5   9   5    1.51    1.67
  -6  -9  -5    0.52    1.62
  -6  -9  -5   -0.39    1.21
   6   9   5    2.01    1.87
  -6 -10   5    3.30    1.85
  -6 -10   5    3.17    1.81
   6  10  -5    2.11    2.28
  -5 -10   5   11.44    2.17
  -5 -10   5   12.99    2.48
   5  10  -5   12.97    2.32
   5  10  -5   12.98    3.31
  -4 -10   5   34.50    3.17
  -4 -10   5   34.01    3.53
   4  10  -5   36.75    3.53
   4  10  -5   38.01    4.83
   3 -10  -5    2.45    0.87
  -3 -10   5    1.96    1.33
  -3 -10   5    3.63    1.05
   3  10  -5    5.08    2.83
   3  10  -5    4.05    1.86
  -2 -10   5    3.52    0.85
  -2 -10   5    3.69    1.16
  -2 -10   5    4.10    1.46
   2 -10  -5    2.85    1.01
   2  10  -5    1.73    2.43
  -2  10   5    0.42    1.89
   2  10  -5    5.23    2.21
  -2  10   5    2.39    1.02
   1 -10  -5   16.70    1.90
  -1 -10   5   13.04    1.15
  -1 -10   5   10.41    1.76
  -1 -10   5   18.57    1.76
   1  10  -5   10.63    3.21
  -1  10   5    9.32    2.28
   1  10  -5   15.25    2.98
  -1  10   5   15.95    1.79
   0 -10   5   27.13    2.51
   0 -10   5   26.08    1.74
   0 -10  -5   24.67    2.48
   0  10   5   30.26    3.41
   0  10  -5   28.46    4.09
   1 -10   5    5.08    1.19
   1 -10   5    6.34    1.39
  -1 -10  -5    7.42    1.63
   1  10   5    4.19    1.75
  -1  10  -5    4.99    2.09
  -2 -10  -5    6.57    1.72
  -2  10  -5    4.43    2.55
   2  10   5    8.80    2.13
  -3 -10  -5    3.56    1.52
  -3 -10  -5    3.09    1.28
  -3  10  -5    1.55    2.22
   3  10   5    5.87    1.77
  -4 -10  -5    0.52    1.48
  -4 -10  -5    6.59    1.97
   4  10   5    4.34    1.99
  -4  10  -5    5.91    2.63
  -5 -10  -5    1.33    1.72
  -5 -10  -5    0.76    1.63
  -5  10  -5    3.05    2.11
   5  10   5   -0.10    1.60
  -6 -10  -5    4.68    2.08
  -6 -10  -5   10.10    2.78
   6  10   5    9.06    2.80
  -6 -11   5    6.92    2.31
  -6 -11   5   16.30    2.73
   6  11  -5   10.75    3.19
  -5 -11   5   25.76    3.37
  -5 -11   5   19.43    2.76
   5  11  -5   26.69    4.22
  -4 -11   5    8.37    2.09
  -4 -11   5    8.98    1.86
   4  11  -5    4.66    2.05
   4  11  -5    7.84    2.96
  -3 -11   5    0.99    0.93
   3 -11  -5   -0.58    0.77
  -3 -11   5    0.02    1.28
   3  11  -5    3.17    1.78
   3  11  -5   -2.89    2.25
  -2 -11   5   19.92    2.08
  -2 -11   5   16.09    2.32
  -2 -11   5   24.98    2.92
   2 -11  -5   16.80    1.94
   2  11  -5   16.48    2.91
  -2  11   5   18.64    2.01
   2  11  -5   18.60    3.87
  -2  11   5   18.22    3.26
   1 -11  -5   50.28    3.15
  -1 -11   5   48.83    3.32
  -1 -11   5   50.35    2.78
   1  11  -5   46.22    4.59
   1  11  -5   49.06    5.54
  -1  11   5   46.59    4.52
   0 -11   5   13.61    1.87
   0 -11   5   14.11    1.37
   0 -11  -5   16.56    2.16
   0  11   5   11.19    2.26
   0  11  -5    8.36    2.85
  -1 -11  -5   -0.44    1.17
   1 -11   5    1.11    1.01
   1  11   5    2.23    1.61
  -1  11  -5    1.78    2.18
  -2 -11  -5    8.36    1.91
  -2  11  -5   10.67    3.17
   2  11   5   10.07    2.45
  -3 -11  -5   40.32    3.84
  -3 -11  -5   47.36    4.17
  -3  11  -5   44.35    5.67
   3  11   5   42.86    4.40
  -4 -11  -5   16.62    2.78
  -4 -11  -5   17.10    2.78
  -4  11  -5   17.09    3.98
   4  11   5   11.81    2.83
  -5 -11  -5    0.81    1.72
  -5 -11  -5   -0.68    1.65
  -5  11  -5    3.46    2.17
   5  11   5    0.03    1.68
  -5 -12   5    1.47    1.59
  -5 -12   5    1.60    1.81
   5  12  -5   -0.50    2.12
  -4 -12   5    0.85    1.57
   4  12  -5    1.09    1.84
   4  12  -5    2.32    2.44
  -3 -12   5   34.59    3.67
  -3  12   5   41.47    4.89
   3  12  -5   52.43    5.83
   3  12  -5   44.28    4.77
   2 -12  -5   14.18    1.87
  -2 -12   5   10.35    2.10
  -2 -12   5   12.07    1.77
  -2  12   5   11.39    2.96
   2  12  -5   15.77    3.20
   2  12  -5    6.67    2.86
   1 -12  -5    1.33    1.27
  -1 -12   5    0.55    0.84
  -1 -12   5   -0.09    1.13
  -1  12   5   -0.70    1.72
   1  12  -5   -2.77    2.09
   1  12  -5   -0.45    1.82
   0 -12   5   -1.03    0.92
   0 -12  -5   -0.28    1.08
   0  12  -5   -5.56    1.58
   0  12   5    1.30    1.76
   0  12  -5    1.86    2.20
   1 -12   5   46.85    3.21
  -1 -12  -5   53.85    3.74
  -1  12  -5   57.25    5.85
   1  12   5   54.03    5.00
  -2 -12  -5   10.34    2.25
  -2  12  -5    7.43    3.23
   2  12   5   13.13    2.56
  -3 -12  -5   -0.29    1.47
  -3 -12  -5    0.66    1.46
   3  12   5    0.35    1.67
  -3  12  -5    4.34    2.63
  -4 -12  -5    2.31    1.63
  -4 -12  -5   -0.05    1.59
  -4  12  -5    3.48    2.59
   4  12   5    0.95    1.82
  -5 -12  -5   30.20    3.91
  -5 -12  -5   36.72    4.05
   5  12   5   37.90    4.80
  -5  12  -5   34.98    5.75
  -4 -13   5    1.48    1.69
   4  13  -5    2.61    2.52
   4  13  -5    1.65    1.83
  -3 -13   5    6.45    1.93
   3  13  -5    6.46    3.17
   3  13  -5    4.96    2.30
  -3  13   5    1.10    2.70
  -2 -13   5    1.57    1.14
  -2 -13   5   -0.09    1.25
   2 -13  -5   -0.18    1.14
   2  13  -5    0.67    2.50
   2  13  -5    3.13    2.35
  -2  13   5   -2.59    1.86
   1 -13  -5   12.57    2.04
  -1 -13   5   12.24    2.11
   1  13  -5   13.40    3.36
  -1  13   5   11.32    2.95
   1  13  -5   18.13    3.42
   0 -13  -5   -0.14    1.34
   0 -13   5    3.55    1.45
   0  13   5    2.91    2.02
   0  13  -5   -1.08    2.13
   0  13  -5   -1.79    1.93
   1 -13   5   -0.04    1.11
  -1 -13  -5   -2.74    1.14
  -1  13  -5   -1.84    2.11
   1  13   5    1.18    1.68
  -2 -13  -5    1.05    1.58
  -2  13  -5    4.23    2.76
   2  13   5    0.02    1.18
  -3 -13  -5    9.55    2.30
  -3 -13  -5    4.81    2.11
   3  13   5    6.67    2.43
  -3  13  -5    5.27    2.63
  -4 -13  -5   -2.56    1.51
  -4 -13  -5   -0.77    1.40
   4  13   5    0.45    2.03
  -4  13  -5    6.03    3.07
  -3 -14   5   -1.10    1.51
  -3 -14   5    1.63    1.46
   3  14  -5    2.68    2.25
  -3  14   5   -4.86    2.38
   3  14  -5   -1.10    2.70
  -2 -14   5   -1.97    1.33
   2  14  -5   -0.71    1.98
   2  14  -5   -1.78    2.62
  -2  14   5   -2.09    2.19
   1 -14  -5    9.61    2.07
  -1 -14   5   11.66    2.21
  -1  14   5    6.92    2.84
   1  14  -5    8.05    3.20
   1  14  -5   10.24    2.94
   0 -14   5    1.43    1.39
   0 -14  -5    3.81    1.73
   0  14  -5    6.21    3.02
   0  14  -5    0.06    2.46
   0  14   5    5.45    2.31
  -1 -14  -5    7.28    2.09
   1 -14   5    6.33    1.62
  -1  14  -5    5.21    2.83
   1  14   5    7.37    2.58
  -2 -14  -5    1.92    1.61
  -2 -14  -5    0.40    1.53
   2  14   5    1.68    1.95
  -2  14  -5    3.70    2.75
  -3 -14  -5    1.22    1.47
  -3 -14  -5    1.58    1.80
  -3  14  -5   -0.64    2.89
   3  14   5    3.32    2.28
  -2 -15   5    3.62    1.82
  -2  15   5    5.69    2.75
   2  15  -5   -4.42    2.62
   2  15  -5    3.76    2.11
  -1 -15   5   49.81    4.14
   1 -15  -5   40.30    3.69
   1  15  -5   34.09    5.17
   1  15  -5   37.92    4.71
  -1  15   5   41.34    5.18
   0 -15  -5    2.83    1.71
   0 -15   5    5.32    1.81
   0  15   5    2.96    2.33
   0  15  -5    4.38    2.70
   0  15  -5    0.85    3.33
  -1 -15  -5   -0.90    1.53
   1  15   5    7.53    2.61
  -1  15  -5   -2.64    2.54
  -1  15  -5   -1.69    2.28
  -2 -15  -5    0.50    1.58
  -2 -15  -5    1.10    1.66
  -2  15  -5    1.73    2.94
   2  15   5    1.92    2.13
  -8   0   6    0.15    1.93
  -8   0   6   -1.75    1.37
  -7   0   6   80.18    5.37
  -7   0   6   68.83    4.41
  -6   0   6    1.25    1.42
  -6   0   6    1.21    1.53
   5   0  -6  116.52    6.43
  -5   0   6  120.99    5.60
  -5   0   6  112.71    5.86
  -4   0   6    0.52    1.13
  -4   0   6    0.65    0.90
   4   0  -6    1.25    1.38
  -4   0   6    0.63    0.46
  -3   0   6  256.06    8.14
  -3   0   6  247.02    9.66
  -3   0   6  249.98    9.28
   3   0  -6  245.17    9.89
  -2   0   6   21.50    1.92
   2   0  -6   18.00    2.18
  -2   0   6   21.17    2.17
   1   0  -6  270.49    9.89
  -1   0   6  261.67    9.60
   0   0   6    9.13    1.21
   0   0  -6    8.71    1.49
   0   0   6    9.02    0.80
   0   0  -6    8.14    0.84
  -1   0  -6  284.86   11.24
   1   0   6  307.43   10.81
   1   0   6  308.70   10.27
   2   0   6   57.22    3.11
   2   0   6   53.00    2.82
  -2   0  -6   53.30    3.40
   3   0   6  115.87    5.12
   3   0   6  113.37    5.14
  -4   0  -6    2.45    0.90
   4   0   6    3.05    1.28
  -4   0  -6    3.54    1.10
   5   0   6  103.72    5.55
  -5   0  -6  105.15    4.67
  -5   0  -6  108.24    5.28
  -6   0  -6   23.43    2.23
  -6   0  -6   18.25    2.54
  -7   0  -6   15.56    2.56
  -8   0  -6   -0.65    1.69
  -8  -1   6    1.45    2.05
  -8  -1   6   -0.55    1.36
  -8   1   6    3.03    1.77
  -8   1   6    2.65    2.08
  -7  -1   6   13.01    2.38
  -7  -1   6   16.10    2.88
  -7   1   6   19.77    3.05
  -7   1   6   17.62    2.46
  -6  -1   6    1.10    1.06
  -6  -1   6    1.97    1.51
  -6   1   6    0.49    1.20
  -6   1   6   -0.59    1.04
   6   1  -6    0.56    1.37
  -5  -1   6  109.30    5.31
  -5  -1   6  103.76    5.63
   5  -1  -6  117.34    6.24
  -5   1   6   99.60    5.51
  -5   1   6  109.47    5.22
   5   1  -6  110.33    6.10
  -4  -1   6    1.65    1.18
  -4  -1   6    3.32    0.62
   4  -1  -6    3.39    1.30
  -4  -1   6    0.65    0.78
  -4   1   6    1.18    0.80
   4   1  -6    2.94    1.66
  -4   1   6    1.87    0.98
  -3  -1   6   69.20    3.59
   3  -1  -6   68.67    4.04
  -3  -1   6   71.98    2.50
  -3  -1   6   70.68    3.75
   3   1  -6   73.09    4.29
  -3   1   6   69.29    2.69
  -3   1   6   68.01    3.50
  -3   1   6   74.65    3.94
  -2  -1   6   -0.02    0.76
   2  -1  -6   -0.34    0.87
  -2  -1   6   -0.04    0.53
  -2   1   6   -0.33    0.49
  -2   1   6   -0.47    0.82
  -2   1   6   -0.08    0.23
   2   1  -6   -0.18    1.14
  -2   1   6    0.56    0.23
  -1  -1   6  196.01    7.84
  -1  -1   6  208.15    7.77
   1  -1  -6  214.50    7.92
  -1   1   6  207.74    7.83
   1   1  -6  210.09    8.38
  -1   1   6  214.26    6.82
   0  -1   6   -0.25    0.70
   0  -1  -6   -0.41    0.46
   0  -1  -6    0.12    0.68
   0   1   6    0.55    0.45
   0   1  -6    0.23    0.97
   0   1   6   -0.34    0.72
   0   1  -6    0.48    0.38
  -1  -1  -6   72.77    3.85
   1  -1   6   76.36    3.53
  -1   1  -6   70.46    4.16
   1   1   6   70.31    3.51
   1   1   6   75.10    3.21
  -2  -1  -6    1.69    1.03
   2  -1   6    1.37    0.84
   2  -1   6    0.97    0.71
   2   1   6    0.55    0.82
   2   1   6    0.54    0.74
  -2   1  -6   -0.66    0.69
   3  -1   6   82.43    3.98
  -3  -1  -6   80.58    3.83
   3  -1   6   79.50    3.99
   3   1   6   81.10    4.12
   3   1   6   81.15    4.08
  -3   1  -6   78.74    3.76
  -4  -1  -6    3.93    1.32
  -4  -1  -6    4.05    1.07
   4   1   6    1.84    1.22
  -4   1  -6    2.32    0.92
  -4   1  -6    3.87    0.96
  -5  -1  -6   21.47    2.61
  -5  -1  -6   20.33    2.07
  -5   1  -6   24.51    2.09
  -5   1  -6   27.57    2.61
   5   1   6   17.93    2.51
  -6  -1  -6    2.85    1.45
  -6  -1  -6    0.38    0.90
   6   1   6    0.00    1.28
  -6   1  -6    1.11    1.17
  -7  -1  -6   11.65    2.40
  -7   1  -6   14.50    2.42
  -8  -1  -6   -0.91    1.78
  -8   1  -6   -1.46    1.54
  -8  -2   6    2.34    1.80
  -8  -2   6   -1.65    1.86
  -8   2   6   -0.09    1.93
  -8   2   6    0.97    1.37
  -7  -2   6    3.22    1.71
  -7  -2   6    0.63    1.66
  -7   2   6    1.41    1.82
  -7   2   6    0.06    1.21
  -6  -2   6   -0.16    1.21
  -6  -2   6    0.40    1.41
   6   2  -6    1.53    1.79
  -6   2   6   -0.57    1.04
  -6   2   6    0.13    1.12
  -5  -2   6   -0.37    0.78
  -5  -2   6    1.89    1.22
  -5   2   6    0.37    0.91
   5   2  -6    0.73    1.12
  -5   2   6    0.73    1.31
   4  -2  -6    4.99    1.39
  -4  -2   6    1.59    1.20
  -4  -2   6    4.91    1.18
  -4  -2   6    3.54    1.23
  -4   2   6    4.54    1.54
   4   2  -6    3.42    1.77
  -4   2   6    3.30    1.15
   3  -2  -6    1.54    1.13
  -3  -2   6    2.63    0.96
  -3  -2   6    1.51    0.72
  -3   2   6    3.05    0.89
  -3   2   6    3.09    0.58
   3   2  -6    1.92    1.17
  -3   2   6    1.62    0.96
  -2  -2   6    0.11    0.79
  -2  -2   6   -0.16    0.66
   2  -2  -6   -0.22    0.78
  -2   2   6    1.01    0.82
  -2   2   6   -0.30    0.48
   2   2  -6    0.44    1.23
  -2   2   6    0.05    0.57
  -1  -2   6    0.28    0.69
  -1  -2   6    0.23    0.71
   1  -2  -6    0.40    0.79
  -1   2   6    0.27    0.73
  -1   2   6    0.01    0.43
   1   2  -6   -1.18    0.79
   0  -2   6    3.34    0.93
   0  -2  -6    3.45    0.87
   0  -2  -6    3.30    0.87
   0   2  -6    3.70    0.58
   0   2   6    2.30    0.93
   0   2  -6    1.18    1.32
   0   2   6    4.38    0.76
   0   2   6    5.01    1.15
   1  -2   6   -0.22    0.70
  -1  -2  -6    0.81    0.78
   1   2   6    0.56    0.66
   1   2   6    0.65    0.63
  -1   2  -6    0.35    0.88
   2  -2   6    1.15    0.83
  -2  -2  -6    1.04    0.83
   2   2   6   -0.63    0.51
  -2   2  -6   -0.92    0.99
   2   2   6    0.39    0.71
  -3  -2  -6   -0.71    0.77
   3  -2   6   -0.34    0.67
  -3   2  -6   -0.11    0.59
   3   2   6    1.14    0.97
   3   2   6    0.21    0.65
  -4  -2  -6   -0.01    0.88
  -4  -2  -6    1.09    1.12
  -4   2  -6    0.77    0.71
  -4   2  -6    1.19    0.73
   4   2   6    0.30    1.05
  -5  -2  -6    6.18    1.33
  -5  -2  -6   -0.66    1.19
   5   2   6    2.46    1.21
  -5   2  -6    1.53    0.93
  -5   2  -6    1.63    0.85
  -6  -2  -6   -1.45    1.23
  -6  -2  -6    0.22    1.01
  -6   2  -6    1.60    1.12
   6   2   6   -0.60    1.27
  -7  -2  -6   -1.76    1.42
   7   2   6    2.25    1.77
  -7   2  -6   -0.36    1.33
  -8  -3   6    0.03    1.44
  -8  -3   6    0.64    1.51
  -8   3   6    1.18    1.53
  -8   3   6    0.47    1.51
  -7  -3   6    7.42    2.07
  -7  -3   6    6.01    2.11
  -7   3   6   11.80    2.60
  -7   3   6    8.93    1.88
  -6  -3   6    1.02    1.04
  -6  -3   6    1.93    1.41
  -6   3   6   -0.21    1.09
  -6   3   6    1.06    1.24
   6   3  -6    1.67    1.44
  -5  -3   6   97.09    5.22
  -5  -3   6  101.29    5.09
  -5   3   6   91.75    5.21
  -5   3   6   93.13    4.65
   5   3  -6   87.59    5.80
  -4  -3   6    2.42    1.24
  -4  -3   6    1.23    0.85
   4   3  -6    2.35    0.64
  -4   3   6    2.30    1.39
   4   3  -6    0.51    1.53
  -4   3   6    2.24    1.03
   3  -3  -6   35.45    2.63
  -3  -3   6   31.72    2.39
  -3  -3   6   35.36    2.41
   3   3  -6   34.14    1.50
  -3   3   6   39.83    2.82
  -3   3   6   35.41    2.39
   3   3  -6   25.33    3.04
  -2  -3   6    8.28    1.30
   2  -3  -6    7.33    1.29
  -2  -3   6    6.13    1.20
   2   3  -6    8.23    1.77
  -2   3   6    6.96    1.04
   2   3  -6    6.81    0.46
  -2   3   6    7.55    1.32
  -1  -3   6  214.56    8.00
  -1  -3   6  215.41    7.96
   1  -3  -6  222.31    7.82
  -1   3   6  211.38    7.95
   1   3  -6  217.58    7.33
  -1   3   6  207.37    8.06
   1   3  -6  224.83    9.34
  -1   3   6  219.28    7.63
   0  -3   6   17.63    1.68
   0  -3  -6   17.69    1.36
   0   3  -6   18.62    1.24
   0   3  -6   20.36    2.74
   0   3   6   19.72    1.51
   0   3   6   23.24    1.71
   0   3   6   17.65    1.87
  -1  -3  -6   65.14    3.03
   1  -3   6   74.64    3.44
   1   3   6   68.79    3.31
  -1   3  -6   67.19    4.48
  -1   3  -6   69.61    2.96
   1   3   6   63.72    3.45
   2  -3   6    5.21    1.18
  -2  -3  -6    6.10    1.28
  -2  -3  -6    6.98    1.18
   2   3   6    5.46    1.26
  -2   3  -6    7.19    1.90
   2   3   6    5.71    1.22
   3  -3   6  110.56    4.77
  -3  -3  -6  116.80    5.06
  -3   3  -6  111.57    4.47
   3   3   6  105.92    5.09
  -4  -3  -6   14.37    1.86
  -4  -3  -6   18.01    2.37
  -4   3  -6   18.00    1.62
   4   3   6   16.65    2.20
  -4   3  -6   13.90    1.56
  -5  -3  -6   28.16    3.04
  -5  -3  -6   33.01    2.89
  -5   3  -6   28.90    2.09
  -5   3  -6   29.50    2.17
   5   3   6   32.02    3.42
  -6  -3  -6    2.84    1.64
  -6  -3  -6    1.02    1.21
  -6   3  -6    1.07    1.06
   6   3   6    1.03    1.54
  -7  -3  -6   20.36    3.21
  -7   3  -6   27.92    3.70
   7   3   6   23.34    3.37
  -7  -4   6   64.57    4.67
  -7  -4   6   66.80    4.70
  -7   4   6   65.95    5.07
  -7   4   6   67.58    4.09
   7   4  -6   65.06    5.69
  -6  -4   6    1.39    1.39
  -6  -4   6    1.01    1.22
  -6  -4   6    1.01    1.18
   6   4  -6    2.27    1.59
  -6   4   6    1.68    1.76
  -6   4   6    0.48    1.06
  -5  -4   6   30.75    3.12
  -5  -4   6   43.10    3.12
  -5  -4   6   34.15    3.29
  -5   4   6   30.51    2.74
   5   4  -6   39.30    2.24
  -5   4   6   35.95    3.64
   5   4  -6   36.30    4.18
  -4  -4   6   -1.37    0.91
  -4  -4   6    1.96    1.16
  -4  -4   6    0.63    0.80
  -4   4   6    0.46    0.90
  -4   4   6    1.04    1.35
   4   4  -6    0.88    0.63
   4   4  -6    1.22    1.38
  -3  -4   6  221.97    8.52
  -3  -4   6  220.82    8.51
  -3  -4   6  223.72    8.50
  -3   4   6  211.39    8.94
  -3   4   6  214.89    8.29
   3   4  -6  216.38    9.71
   3   4  -6  218.18    7.43
  -2  -4   6   31.55    2.13
  -2  -4   6   26.75    1.96
   2  -4  -6   30.12    2.08
  -2   4   6   28.42    2.11
   2   4  -6   24.97    3.31
  -2   4   6   29.94    2.08
   2   4  -6   27.74    1.44
  -1  -4   6  120.56    4.76
   1  -4  -6  117.29    4.47
  -1  -4   6  122.79    4.89
  -1   4   6  118.62    4.67
   1   4  -6   98.92    6.18
   1   4  -6  109.56    4.66
  -1   4   6  115.65    4.73
  -1   4   6  116.74    5.00
   0  -4  -6    1.18    0.47
   0  -4   6    0.64    0.70
   0   4   6    0.87    0.66
   0   4   6    1.10    0.82
   0   4  -6    1.71    0.56
   0   4  -6    2.57    1.62
  -1  -4  -6  254.28    8.45
   1  -4   6  260.41    9.24
  -1   4  -6  259.20    8.56
   1   4   6  251.99    9.30
   1   4   6  251.04    9.48
  -1   4  -6  231.58   10.63
  -2  -4  -6   51.02    2.96
   2  -4   6   51.87    2.84
  -2  -4  -6   55.83    2.72
   2   4   6   52.00    3.21
  -2   4  -6   57.47    4.29
   2   4   6   47.40    3.02
  -3  -4  -6  108.39    5.00
   3  -4   6  109.06    4.54
  -3   4  -6  107.04    4.19
   3   4   6  102.97    5.16
  -4  -4  -6    1.17    1.26
  -4  -4  -6    0.08    1.00
   4   4   6   -0.62    1.11
  -4   4  -6   -0.26    0.49
  -5  -4  -6   74.49    4.15
  -5  -4  -6   64.46    4.49
   5   4   6   73.49    4.69
  -5   4  -6   80.68    3.76
  -6  -4  -6   22.63    2.63
  -6  -4  -6   18.84    2.78
   6   4   6   15.33    2.84
  -6   4  -6   14.52    1.98
  -7  -4  -6   30.69    3.28
  -7  -4  -6   28.10    3.84
   7   4   6   34.85    4.16
  -7  -5   6    5.08    2.22
  -7  -5   6    6.76    2.08
  -7  -5   6    7.91    1.99
  -7   5   6    5.35    2.18
   7   5  -6    8.18    2.86
  -6  -5   6   -2.83    1.12
  -6  -5   6    0.80    1.54
  -6  -5   6    1.66    1.48
  -6   5   6   -1.32    1.31
   6   5  -6   -2.39    1.60
  -6   5   6   -0.75    0.90
  -5  -5   6   23.48    2.83
  -5  -5   6   21.46    2.71
  -5  -5   6   24.63    2.75
  -5   5   6   26.30    3.17
   5   5  -6   31.65    4.06
   5   5  -6   22.94    2.34
  -5   5   6   18.89    2.17
  -4  -5   6    2.30    1.26
  -4  -5   6    0.81    1.07
  -4  -5   6    3.34    1.36
   4   5  -6    2.38    1.51
  -4   5   6    2.91    1.54
   4   5  -6    1.85    0.74
  -4   5   6    4.46    1.15
  -3  -5   6   29.53    2.61
  -3  -5   6   30.25    2.76
  -3  -5   6   30.78    2.34
   3   5  -6   31.80    3.70
   3   5  -6   30.67    1.78
  -3   5   6   27.10    2.38
  -2  -5   6    0.98    0.94
  -2  -5   6    0.13    0.62
  -2  -5   6    0.19    0.69
  -2   5   6    1.68    1.12
  -2   5   6   -1.30    0.69
   2   5  -6   -1.89    1.57
   2   5  -6   -0.16    0.54
  -1  -5   6   38.61    2.20
  -1  -5   6   37.13    2.30
  -1   5   6   40.84    2.08
   1   5  -6   33.92    2.67
   1   5  -6   37.37    4.30
  -1   5   6   42.97    2.62
  -1   5   6   39.70    2.54
   0  -5   6    2.66    0.86
   0   5   6    1.92    0.92
   0   5   6    2.56    0.85
   0   5  -6    2.71    1.72
   0   5  -6    3.36    0.59
   1  -5   6   55.68    2.88
  -1  -5  -6   48.62    2.99
   1   5   6   54.82    3.13
  -1   5  -6   52.39    2.09
   1   5   6   51.92    3.14
  -1   5  -6   57.60    4.43
  -2  -5  -6    2.32    1.10
  -2  -5  -6    1.87    0.66
   2  -5   6    3.03    0.98
  -2  -5  -6    2.69    0.55
   2   5   6    2.81    1.20
   2   5   6    3.83    1.30
  -2   5  -6    2.92    0.48
  -2   5  -6    3.68    0.53
  -2   5  -6    0.39    1.27
  -3  -5  -6   31.01    2.79
   3  -5   6   28.57    1.83
  -3   5  -6   26.56    1.47
   3   5   6   26.98    2.78
  -3   5  -6   29.47    3.82
  -4  -5  -6    1.42    1.12
  -4  -5  -6   -0.06    1.19
   4   5   6    1.60    1.41
  -4   5  -6   -0.10    0.55
  -5  -5  -6   34.01    3.13
  -5  -5  -6   29.26    3.32
   5   5   6   22.90    2.94
  -6  -5  -6    4.81    1.71
  -6  -5  -6    2.66    1.48
   6   5   6    5.85    1.82
  -7  -5  -6    8.32    2.59
  -7  -5  -6   12.58    2.31
   7   5   6   10.65    2.72
  -7  -6   6    2.23    1.88
  -7  -6   6    2.54    1.94
  -7  -6   6    2.89    1.69
   7   6  -6    0.27    2.18
  -7   6   6    0.44    1.70
  -6  -6   6    1.92    1.55
  -6  -6   6    1.35    1.44
  -6   6   6    2.45    1.13
  -6   6   6    1.71    1.50
   6   6  -6    1.38    1.99
  -5  -6   6   -0.40    1.16
  -5  -6   6    1.86    1.30
  -5   6   6   -1.12    1.44
   5   6  -6    0.88    1.98
  -5   6   6    0.57    0.92
  -4  -6   6    2.07    1.14
  -4  -6   6    1.48    1.25
  -4  -6   6    2.62    1.32
  -4   6   6    2.49    1.13
   4   6  -6    1.65    1.98
   4   6  -6    5.56    1.08
  -3  -6   6    3.41    1.14
  -3  -6   6    2.52    1.20
  -3  -6   6    2.06    1.07
   3   6  -6    2.05    0.81
   3   6  -6    0.67    2.09
  -3   6   6    2.23    0.97
  -2  -6   6    2.96    1.14
  -2  -6   6    3.11    0.90
  -2  -6   6    1.77    0.93
  -2   6   6    4.61    1.36
   2   6  -6    2.86    2.24
   2   6  -6    4.49    1.06
  -2   6   6    2.11    0.99
  -1  -6   6    0.72    0.89
  -1  -6   6    0.79    0.60
  -1  -6   6   -0.97    0.59
   1   6  -6   -3.95    1.12
  -1   6   6   -0.42    0.42
  -1   6   6   -0.18    0.78
  -1   6   6    0.10    0.94
   1   6  -6    0.37    1.38
   0  -6   6    2.48    0.80
   0  -6  -6    5.39    1.23
   0   6   6    2.55    0.93
   0   6  -6    3.94    1.66
   0   6   6    2.72    1.14
   0   6  -6    4.37    0.59
   1  -6   6    4.14    0.99
  -1  -6  -6    3.26    1.13
   1   6   6    4.23    1.28
  -1   6  -6    3.49    0.25
  -1   6  -6    1.08    1.68
   1   6   6    3.86    1.22
   2  -6   6    1.34    0.75
  -2  -6  -6    0.69    0.82
  -2   6  -6   -0.41    1.13
   2   6   6    0.01    0.75
   2   6   6    1.66    1.08
  -3  -6  -6    0.64    1.13
  -3   6  -6    0.32    1.72
   3   6   6    0.90    1.23
  -4  -6  -6    6.68    1.48
  -4  -6  -6    2.79    1.60
   4   6   6    6.51    1.69
  -5  -6  -6    1.94    1.25
  -5  -6  -6    0.49    1.23
   5   6   6    1.31    1.48
  -6  -6  -6    0.95    1.58
  -6  -6  -6   -2.99    1.39
   6   6   6    1.52    1.50
  -7  -6  -6    3.42    1.78
  -7  -6  -6    2.06    2.13
   7   6   6    1.54    1.92
  -7  -7   6   17.53    2.91
  -7  -7   6   16.89    3.01
  -7  -7   6    7.20    2.18
  -7   7   6   15.87    2.90
   7   7  -6   17.37    3.82
  -6  -7   6    6.91    1.97
  -6  -7   6    5.38    1.85
   6   7  -6    9.36    2.93
  -6   7   6    9.46    2.35
  -5  -7   6   27.37    3.03
  -5  -7   6   25.09    2.98
   5   7  -6   27.58    4.26
  -5   7   6   30.22    2.61
  -4  -7   6   -0.53    0.87
  -4  -7   6   -0.16    0.94
  -4  -7   6   -0.36    1.09
   4   7  -6    0.53    0.85
   4   7  -6    2.76    2.26
  -4   7   6    0.00    0.91
  -3  -7   6   50.84    3.16
  -3  -7   6   43.76    2.86
  -3  -7   6   44.37    3.17
   3   7  -6   44.16    5.15
   3   7  -6   43.23    2.67
  -3   7   6   50.18    2.85
  -2  -7   6   37.34    2.30
   2  -7  -6   32.54    2.23
  -2  -7   6   33.21    2.47
  -2  -7   6   36.00    2.45
  -2   7   6   34.19    3.10
   2   7  -6   33.88    2.58
   2   7  -6   30.09    4.46
  -2   7   6   31.85    2.33
  -1  -7   6   51.58    3.12
  -1  -7   6   49.27    2.74
   1  -7  -6   46.36    2.85
  -1  -7   6   49.71    2.46
  -1   7   6   49.33    3.27
  -1   7   6   53.44    2.99
   1   7  -6   54.29    5.47
   1   7  -6   50.55    3.76
  -1   7   6   50.17    2.02
   0  -7  -6    2.63    1.06
   0  -7   6    1.42    0.77
   0   7   6    2.93    0.96
   0   7  -6    0.16    1.29
   0   7  -6    2.39    0.43
   0   7   6    1.56    1.15
  -1  -7  -6   49.67    3.16
   1  -7   6   54.74    2.74
   1   7   6   51.45    3.24
  -1   7  -6   41.28    4.62
   1   7   6   47.73    3.34
  -2  -7  -6   37.38    2.74
   2  -7   6   41.54    2.23
  -2   7  -6   38.19    4.52
   2   7   6   37.94    2.94
  -3  -7  -6   40.28    3.03
  -3   7  -6   35.25    4.34
   3   7   6   37.32    3.62
  -4  -7  -6    5.88    1.74
  -4  -7  -6    5.39    1.79
   4   7   6    5.03    1.53
  -5  -7  -6   11.10    2.13
  -5  -7  -6   11.29    2.15
   5   7   6    9.59    2.13
  -6  -7  -6    9.99    2.23
  -6  -7  -6   14.40    2.96
   6   7   6   14.31    2.86
  -7  -7  -6   11.84    2.49
  -7  -7  -6   15.43    3.20
   7   7   6   13.82    3.05
   7   8  -6   34.45    5.21
  -6  -8   6    0.37    1.13
  -6  -8   6    0.39    1.46
   6   8  -6    1.29    1.81
  -5  -8   6   17.55    2.48
  -5  -8   6   15.56    2.51
   5   8  -6   17.50    3.74
   4  -8  -6    6.67    1.09
  -4  -8   6    3.66    1.61
  -4  -8   6    6.81    1.55
   4   8  -6    5.76    1.36
   4   8  -6    9.85    2.80
  -4   8   6    5.33    1.26
  -3  -8   6   70.47    4.25
   3  -8  -6   72.61    3.62
  -3  -8   6   77.77    4.03
  -3  -8   6   82.15    4.24
  -3   8   6   73.82    3.79
   3   8  -6   86.63    6.56
   3   8  -6   82.35    4.06
  -2  -8   6   -0.01    0.77
   2  -8  -6   -0.03    0.78
  -2  -8   6    0.74    1.08
  -2  -8   6    0.88    0.74
   2   8  -6    1.61    2.58
  -2   8   6    0.26    1.42
  -2   8   6    2.03    1.03
   2   8  -6    1.19    1.24
  -1  -8   6   48.83    3.19
  -1  -8   6   53.17    2.47
  -1  -8   6   54.43    2.87
   1  -8  -6   51.83    3.02
   1   8  -6   56.11    4.13
  -1   8   6   52.30    3.58
   1   8  -6   40.81    5.15
  -1   8   6   48.72    3.01
   0  -8   6   18.80    1.71
   0  -8  -6   18.54    2.15
   0  -8   6   22.34    2.17
   0   8   6   18.34    2.11
   0   8   6   17.62    2.37
   0   8  -6   20.69    3.28
  -1  -8  -6   76.11    4.15
   1  -8   6   75.80    3.46
   1   8   6   74.59    4.14
  -1   8  -6   70.47    5.35
   1   8   6   79.09    4.50
  -2  -8  -6    5.41    1.36
   2  -8   6    4.79    0.78
   2   8   6    5.67    1.71
  -2   8  -6    3.54    2.29
  -3  -8  -6   43.24    3.13
   3   8   6   46.85    3.55
  -3   8  -6   40.39    4.98
  -4  -8  -6   10.38    2.32
  -4  -8  -6    9.98    2.11
   4   8   6    9.30    2.28
  -4   8  -6    7.51    2.78
  -5  -8  -6   23.63    3.09
  -5  -8  -6   23.37    3.13
   5   8   6   20.13    3.20
  -6  -8  -6    5.46    2.35
  -6  -8  -6    1.45    1.61
   6   8   6    2.08    1.85
  -6  -9   6    0.63    1.59
  -6  -9   6    4.24    1.79
   6   9  -6    4.80    2.77
  -5  -9   6    5.43    1.83
  -5  -9   6    9.17    1.98
   5   9  -6   10.82    3.38
  -4  -9   6    1.40    1.14
  -4  -9   6    2.92    1.46
   4   9  -6    6.51    1.55
   4   9  -6   -0.03    2.45
  -3  -9   6    6.50    1.52
  -3  -9   6    4.99    1.32
  -3  -9   6    3.46    1.31
   3  -9  -6    3.28    0.99
  -3   9   6    3.21    1.15
   3   9  -6    4.44    2.32
   3   9  -6    7.28    1.66
   2  -9  -6    3.85    1.16
  -2  -9   6    2.37    1.08
  -2  -9   6    2.94    1.40
  -2  -9   6    2.93    0.89
   2   9  -6    2.82    2.30
  -2   9   6    2.84    1.10
  -2   9   6    1.62    1.72
   2   9  -6    2.18    1.58
   1  -9  -6    3.55    1.20
  -1  -9   6    3.76    0.72
  -1  -9   6    1.84    0.84
  -1  -9   6    2.90    1.23
   1   9  -6    3.15    1.85
  -1   9   6    3.61    1.67
   1   9  -6    0.57    2.35
  -1   9   6    4.67    1.23
   0  -9   6    7.90    1.21
   0  -9  -6    6.10    1.47
   0  -9   6   10.98    1.63
   0   9  -6   11.16    2.95
   0   9   6    7.25    1.49
   0   9   6    3.85    1.63
  -1  -9  -6   24.31    2.66
   1  -9   6   28.77    1.87
   1   9   6   26.71    3.09
  -1   9  -6   27.86    3.98
  -2  -9  -6    6.15    1.65
  -2   9  -6   12.77    3.26
   2   9   6    6.64    1.69
  -3  -9  -6   -0.73    1.19
   3   9   6    0.03    1.03
  -3   9  -6    0.66    1.65
  -4  -9  -6    1.61    1.59
  -4  -9  -6    5.07    1.76
  -4   9  -6    2.68    1.85
   4   9   6    2.67    1.81
  -5  -9  -6   24.54    3.26
  -5  -9  -6   24.61    3.44
   5   9   6   26.48    3.65
  -5   9  -6   17.83    3.94
  -6  -9  -6    5.03    2.01
  -6  -9  -6    7.88    2.58
   6   9   6    9.75    2.82
  -6 -10   6    1.65    1.78
  -6 -10   6    0.36    1.57
   6  10  -6    2.93    2.59
  -5 -10   6    0.53    1.34
  -5 -10   6    1.02    1.26
   5  10  -6    2.98    2.67
  -4 -10   6   18.67    2.70
  -4 -10   6   18.55    2.29
  -4 -10   6   17.28    2.50
   4  10  -6   11.24    3.65
  -3 -10   6   14.85    2.39
  -3 -10   6   15.58    1.95
  -3 -10   6   13.83    2.07
   3 -10  -6   15.75    1.73
   3  10  -6   15.55    3.93
   3  10  -6   14.21    2.29
  -3  10   6   20.15    2.08
  -3  10   6   12.68    2.86
  -2 -10   6   -0.25    0.82
   2 -10  -6    0.41    0.99
  -2 -10   6   -0.19    0.67
  -2 -10   6   -0.24    1.08
  -2  10   6   -2.20    1.43
  -2  10   6   -0.30    0.73
   2  10  -6    0.76    1.74
   2  10  -6   -4.34    2.39
  -1 -10   6    0.05    1.08
   1 -10  -6    0.45    1.04
  -1 -10   6    0.58    0.86
   1  10  -6   -1.28    1.81
  -1  10   6    1.06    0.98
  -1  10   6   -1.15    1.37
   1  10  -6   -2.11    2.29
   0 -10   6   30.20    1.98
   0 -10   6   29.92    2.65
   0 -10  -6   22.73    2.51
   0  10   6   27.74    2.60
   0  10  -6   28.00    4.19
   0  10   6   27.75    3.24
  -1 -10  -6   16.16    2.24
   1  10   6   20.58    2.85
  -1  10  -6   14.86    3.08
  -2 -10  -6    1.28    1.39
   2  10   6    2.97    1.61
  -2  10  -6    0.21    1.65
  -3 -10  -6   -2.25    1.11
   3  10   6    2.90    1.71
  -3  10  -6    6.36    2.91
  -4 -10  -6   27.07    3.48
  -4 -10  -6   29.93    3.42
   4  10   6   21.94    3.22
  -4  10  -6   33.70    5.08
  -5 -10  -6    1.84    1.87
  -5 -10  -6    2.76    1.92
   5  10   6    3.50    1.78
  -5  10  -6    6.72    2.60
  -6 -10  -6   -0.15    1.93
  -6 -10  -6    1.20    1.86
  -6  10  -6   11.73    3.76
   6  10   6    3.00    2.25
  -5 -11   6   17.11    2.66
  -5 -11   6   10.59    2.51
   5  11  -6   13.70    3.85
  -4 -11   6    2.64    1.55
  -4 -11   6   -0.17    1.25
  -4 -11   6    0.66    1.21
   4  11  -6    0.67    2.70
  -3 -11   6    9.95    1.90
   3 -11  -6   12.36    1.66
  -3 -11   6   13.41    2.36
   3  11  -6   16.11    2.68
  -3  11   6    8.58    2.82
   3  11  -6    8.29    3.58
  -2 -11   6   40.87    2.88
   2 -11  -6   41.12    2.80
  -2 -11   6   39.91    3.54
  -2  11   6   37.12    2.71
  -2  11   6   38.09    4.17
   2  11  -6   44.35    4.50
   2  11  -6   35.47    5.23
  -1 -11   6   18.78    1.96
   1 -11  -6   24.43    2.53
  -1 -11   6   24.34    2.62
  -1  11   6   29.06    2.58
  -1  11   6   20.22    3.16
   1  11  -6   23.68    3.51
   1  11  -6   21.14    4.13
   0 -11   6    2.32    1.21
   0 -11  -6    2.10    1.36
   0 -11   6    2.01    0.80
   0  11   6    2.10    1.65
   0  11  -6   -0.98    2.20
  -1 -11  -6   15.97    2.36
  -1  11  -6   14.62    3.18
   1  11   6   15.34    2.67
  -2 -11  -6   34.21    3.48
  -2  11  -6   38.13    5.33
   2  11   6   30.81    3.62
  -3 -11  -6    9.83    2.24
  -3 -11  -6   12.14    2.40
  -3  11  -6   15.97    3.89
   3  11   6   15.58    2.88
  -4 -11  -6   -0.90    1.57
  -4 -11  -6    3.60    1.96
   4  11   6    2.80    1.96
  -4  11  -6    3.53    2.66
  -5 -11  -6    4.76    2.23
  -5 -11  -6    6.69    2.18
  -5  11  -6    9.90    3.54
   5  11   6    8.40    2.66
  -5 -12   6    1.86    1.85
  -5 -12   6    1.94    1.51
   5  12  -6    4.58    2.94
  -4 -12   6   15.68    2.51
  -4 -12   6   10.46    2.40
   4  12  -6    8.71    3.59
  -4  12   6    4.95    3.03
  -3 -12   6   19.05    2.44
  -3 -12   6   16.01    2.64
   3  12  -6   18.44    2.99
  -3  12   6   17.07    3.54
   3  12  -6   15.71    4.18
  -2 -12   6    0.34    1.37
   2 -12  -6   -0.02    1.09
  -2 -12   6    0.85    1.17
  -2  12   6   -2.55    1.95
   2  12  -6    1.53    1.97
   2  12  -6   -1.89    2.59
   1 -12  -6   12.52    2.04
  -1 -12   6    8.90    1.91
  -1 -12   6    8.45    1.46
   1  12  -6    9.37    3.45
  -1  12   6    8.33    2.48
   1  12  -6    9.53    2.68
   0 -12  -6   15.46    2.29
   0 -12   6   13.34    2.09
   0  12  -6   17.19    3.72
   0  12   6   18.24    3.05
   0  12  -6   13.20    3.01
  -1 -12  -6   12.92    2.28
  -1  12  -6   13.08    3.60
   1  12   6   13.63    2.77
  -2 -12  -6   -0.22    1.40
  -2  12  -6    0.86    2.40
   2  12   6    1.68    1.71
  -3 -12  -6    7.72    2.32
  -3 -12  -6    9.71    2.36
  -3  12  -6   15.68    3.92
   3  12   6    4.20    2.20
  -4 -12  -6    3.11    1.98
  -4 -12  -6    8.44    2.33
  -4  12  -6    8.64    3.56
   4  12   6    4.28    2.15
  -4 -13   6    2.12    1.69
  -4 -13   6    0.98    1.71
   4  13  -6    4.82    2.87
  -4  13   6   -5.36    2.52
  -3 -13   6    2.58    1.42
  -3 -13   6    0.86    1.63
   3  13  -6   -0.68    2.96
  -3  13   6   -1.53    2.34
  -2 -13   6   -0.50    1.20
  -2 -13   6   -0.85    1.09
   2 -13  -6    0.95    1.09
  -2  13   6   -1.17    1.87
   2  13  -6    1.10    1.85
   2  13  -6   -0.90    2.74
  -1 -13   6    2.39    1.39
   1 -13  -6    3.71    1.46
   1  13  -6   -0.12    2.29
   1  13  -6    2.87    2.18
  -1  13   6    1.38    1.93
   0 -13  -6    2.75    1.54
   0 -13   6    1.08    1.24
   0  13   6    0.83    1.37
   0  13  -6    1.67    2.73
   0  13  -6   -5.53    2.20
  -1 -13  -6    6.77    1.98
  -1  13  -6    5.29    2.87
   1  13   6    8.42    2.37
  -2 -13  -6   -0.75    1.59
   2  13   6    2.22    1.87
  -2  13  -6    4.07    2.59
  -3 -13  -6    1.21    1.67
  -3 -13  -6   -1.61    1.53
   3  13   6   -0.40    1.86
  -3  13  -6   -2.87    2.03
  -4 -13  -6    1.00    1.69
  -4 -13  -6   -1.17    1.68
  -4  13  -6    4.54    3.18
   4  13   6   -0.50    2.03
  -3 -14   6    0.44    1.59
  -3  14   6   -0.59    2.53
   3  14  -6   -3.44    2.65
  -2 -14   6    0.38    1.49
  -2  14   6   -1.18    2.13
   2  14  -6    2.87    2.17
   2  14  -6   -1.00    2.80
   1 -14  -6   -0.31    1.44
  -1 -14   6    0.34    1.57
   1  14  -6    3.20    2.28
   1  14  -6   -1.12    2.40
  -1  14   6    2.86    2.03
   0 -14  -6   49.49    4.11
   0 -14   6   36.78    3.49
   0  14  -6   32.79    4.43
   0  14   6   46.55    4.97
   0  14  -6   39.86    5.53
  -1 -14  -6    0.86    1.53
   1  14   6    2.42    2.10
  -1  14  -6   -0.28    2.51
  -2 -14  -6   -0.83    1.46
  -2 -14  -6   -0.02    1.41
   2  14   6    3.50    1.96
  -2  14  -6    1.52    2.70
  -3 -14  -6   -2.46    1.57
  -3 -14  -6   -1.57    1.65
  -3  14  -6   -1.23    2.65
   3  14   6    2.86    2.27
   1 -15  -6   -0.69    1.39
  -1 -15   6    1.02    1.81
   1  15  -6   -6.45    2.92
   1  15  -6    3.17    2.16
  -1  15   6    0.51    2.19
   0 -15  -6   -2.86    1.54
   0 -15   6    0.66    1.57
   0  15  -6   -4.23    2.25
   0  15  -6   -7.90    2.51
   0  15   6   -2.08    1.05
  -1 -15  -6    7.33    2.25
   1  15   6    9.06    2.53
  -1  15  -6    6.14    3.55
  -1  15  -6    0.89    3.03
  -7   0   7    1.08    1.72
  -7   0   7    2.21    1.63
  -6   0   7   -0.08    1.28
  -6   0   7    0.91    1.65
   5   0  -7   -1.88    1.29
  -5   0   7   -0.40    1.11
  -5   0   7    0.25    0.98
   4   0  -7   -0.96    1.34
  -4   0   7    0.34    1.02
  -4   0   7    0.67    0.92
  -3   0   7    0.41    0.79
   3   0  -7    0.69    1.29
  -3   0   7   -0.01    0.66
  -2   0   7    1.02    0.98
  -2   0   7   -0.26    0.54
   2   0  -7    0.32    1.09
   1   0  -7    0.16    0.95
  -1   0   7    0.24    0.82
   0   0   7    0.07    0.39
   0   0   7   -0.36    0.52
   0   0  -7   -0.37    0.80
   0   0  -7    0.70    0.46
  -1   0  -7   -0.94    0.83
   1   0   7   -0.04    0.54
   1   0   7    0.42    0.89
   2   0   7    0.24    0.72
  -2   0  -7   -1.14    0.88
   2   0   7    0.34    0.77
   3   0   7   -0.49    0.81
   3   0   7    0.86    0.78
  -4   0  -7    0.17    0.71
   4   0   7    2.17    1.00
  -4   0  -7    0.71    0.93
   5   0   7    0.60    1.20
  -5   0  -7    1.15    0.82
  -5   0  -7    0.59    1.03
  -6   0  -7   -0.26    1.28
  -7   0  -7   -0.63    1.37
  -7  -1   7   -1.15    1.03
  -7  -1   7    0.39    1.59
  -7   1   7   -0.22    1.61
  -7   1   7   -0.70    1.30
  -6  -1   7    0.02    1.00
  -6  -1   7    1.83    1.61
   6   1  -7    3.68    2.06
  -6   1   7    0.40    1.16
  -6   1   7    0.20    1.20
  -5  -1   7    9.58    2.05
   5  -1  -7   12.32    2.26
  -5  -1   7   11.00    1.82
   5   1  -7    5.48    1.86
  -5   1   7   10.61    2.22
  -5   1   7   14.01    1.93
   4  -1  -7   20.73    2.82
  -4  -1   7   25.54    2.73
  -4  -1   7   27.20    2.60
  -4   1   7   26.63    2.86
   4   1  -7   28.93    3.37
  -4   1   7   24.96    2.44
   3  -1  -7    0.81    1.15
  -3  -1   7    2.14    1.04
  -3  -1   7   -0.57    0.68
   3   1  -7   -0.38    0.89
  -3   1   7    0.47    0.22
  -3   1   7    0.17    0.28
  -3   1   7    0.89    0.91
  -3   1   7    0.59    0.72
  -2  -1   7    3.22    1.10
  -2  -1   7    3.47    1.20
   2  -1  -7    5.72    1.41
   2   1  -7    6.62    1.73
  -2   1   7    2.36    1.05
  -2   1   7    5.00    1.11
  -1  -1   7   58.28    3.25
   1  -1  -7   59.87    3.33
  -1   1   7   60.92    2.21
   1   1  -7   69.08    3.92
  -1   1   7   59.35    3.30
   0  -1  -7   70.96    3.00
   0  -1  -7   70.05    3.68
   0  -1   7   69.14    3.56
   0   1  -7   74.20    4.22
   0   1   7   69.40    2.86
   0   1  -7   74.21    2.81
   0   1   7   71.30    3.59
   1  -1   7    0.98    0.95
  -1  -1  -7    1.33    1.02
   1   1   7    1.33    0.67
   1   1   7   -0.85    0.76
  -1   1  -7   -0.44    0.95
  -2  -1  -7   15.14    2.05
   2  -1   7   15.90    1.95
   2   1   7   14.53    1.62
   2   1   7   13.22    1.87
  -2   1  -7   12.17    2.15
   3  -1   7   68.60    3.71
   3   1   7   60.35    3.51
   3   1   7   61.76    3.74
  -4  -1  -7   46.58    2.91
  -4  -1  -7   48.14    3.28
  -4   1  -7   41.98    2.73
   4   1   7   45.22    3.25
  -4   1  -7   48.96    3.01
  -5  -1  -7    0.01    1.18
  -5  -1  -7    1.00    0.97
   5   1   7    1.22    1.03
  -5   1  -7    1.20    0.98
  -5   1  -7   -0.71    0.81
  -6  -1  -7   14.31    1.95
  -6  -1  -7   10.59    2.23
   6   1   7   13.15    2.50
  -6   1  -7   14.48    2.26
  -7  -1  -7   17.14    2.76
  -7   1  -7   22.35    2.92
  -7  -2   7    8.73    2.22
  -7  -2   7    5.80    2.25
  -7   2   7   10.34    2.73
  -7   2   7    7.78    1.89
  -6  -2   7   11.86    2.49
  -6  -2   7   10.72    2.16
   6   2  -7    8.51    2.49
  -6   2   7    9.71    1.90
  -6   2   7    8.47    2.13
  -5  -2   7    2.68    1.51
  -5  -2   7    1.22    1.31
   5   2  -7    6.36    1.88
  -5   2   7    5.51    1.52
  -5   2   7    3.55    1.68
   4  -2  -7   31.44    3.31
  -4  -2   7   43.65    3.18
  -4  -2   7   39.76    2.87
   4   2  -7   36.82    3.88
  -4   2   7   37.03    3.01
  -4   2   7   36.37    2.62
  -3  -2   7   69.93    3.75
  -3  -2   7   74.35    4.10
   3  -2  -7   76.82    4.26
  -3   2   7   77.38    3.03
  -3   2   7   69.30    3.85
  -3   2   7   74.13    4.37
   3   2  -7   74.86    4.73
  -3   2   7   74.53    2.86
   2  -2  -7   15.65    1.94
  -2  -2   7   18.02    1.96
  -2  -2   7   19.93    1.99
  -2   2   7   17.38    1.03
  -2   2   7   19.51    2.08
   2   2  -7   14.36    2.35
   1  -2  -7   16.73    1.77
  -1  -2   7   16.76    1.84
  -1   2   7   13.55    1.68
  -1   2   7   16.90    1.08
   1   2  -7   16.60    2.34
   0  -2  -7  156.77    6.08
   0  -2  -7  147.68    5.78
   0  -2   7  145.93    6.15
   0   2  -7  146.36    5.33
   0   2  -7  163.34    7.32
   0   2   7  164.29    5.64
   0   2   7  156.78    6.33
   1  -2   7  145.52    6.01
  -1  -2  -7  142.94    5.90
  -1   2  -7  130.00    6.80
   1   2   7  142.42    6.02
   1   2   7  147.18    5.59
   2  -2   7   23.62    2.27
  -2  -2  -7   20.39    2.26
   2   2   7   20.45    2.19
   2   2   7   25.21    1.95
  -2   2  -7   18.17    2.72
   3  -2   7    3.77    1.29
  -3  -2  -7    6.09    1.37
  -3   2  -7    5.52    1.11
   3   2   7    9.20    1.63
   3   2   7    5.68    1.37
  -4  -2  -7  135.98    6.39
  -4  -2  -7  135.04    5.96
  -4   2  -7  139.36    5.81
   4   2   7  128.18    6.27
  -4   2  -7  137.38    5.63
  -5  -2  -7   60.11    4.03
  -5  -2  -7   58.55    3.49
  -5   2  -7   58.64    3.42
  -5   2  -7   54.26    3.09
   5   2   7   57.18    4.05
  -6  -2  -7   21.12    2.46
  -6  -2  -7   19.79    2.90
  -6   2  -7   19.11    2.34
   6   2   7   19.96    2.91
  -7  -2  -7    1.36    1.54
  -7   2  -7    0.50    1.35
   7   2   7    0.83    1.76
  -7  -3   7    2.13    1.95
  -7  -3   7    1.43    1.57
   7   3  -7    3.31    2.48
  -7   3   7    1.86    1.47
  -7   3   7    1.24    1.77
  -6  -3   7    5.03    2.01
  -6  -3   7    8.03    1.95
   6   3  -7    6.89    2.51
  -6   3   7    7.17    1.72
  -6   3   7    8.36    2.05
  -5  -3   7    5.62    1.60
  -5  -3   7    3.22    1.55
  -5   3   7    3.13    1.31
  -5   3   7    3.29    1.40
   5   3  -7    5.61    2.24
  -4  -3   7   20.25    2.40
   4  -3  -7   25.19    2.87
  -4  -3   7   23.08    2.62
  -4   3   7   20.00    2.80
   4   3  -7   28.50    3.39
  -4   3   7   23.48    2.43
  -3  -3   7    6.86    1.46
  -3  -3   7   10.19    1.62
   3  -3  -7    5.09    1.38
  -3   3   7    5.17    1.44
   3   3  -7    8.81    2.00
  -3   3   7    4.46    1.30
  -2  -3   7   39.79    2.80
  -2  -3   7   49.09    2.92
   2  -3  -7   47.56    2.89
  -2   3   7   52.67    3.07
  -2   3   7   48.92    2.32
   2   3  -7   53.23    4.04
   1  -3  -7   34.58    2.19
  -1  -3   7   31.30    2.22
  -1  -3   7   33.62    2.31
  -1   3   7   31.43    2.41
   1   3  -7   32.45    1.45
   1   3  -7   32.07    3.57
   1   3  -7   32.10    1.28
  -1   3   7   32.83    1.85
   0  -3  -7   37.14    2.13
   0  -3   7   35.53    2.37
   0   3   7   31.10    2.44
   0   3  -7   36.42    3.73
   0   3   7   35.24    2.08
   0   3  -7   37.70    1.81
   1  -3   7    4.57    1.17
  -1  -3  -7    6.07    1.10
  -1   3  -7    5.89    1.91
   1   3   7    7.05    1.40
   1   3   7    5.47    1.03
  -2  -3  -7   80.26    4.11
   2  -3   7   88.48    4.30
   2   3   7   82.98    4.10
  -2   3  -7   82.09    5.34
   2   3   7   91.89    4.51
   3  -3   7   30.95    2.35
  -3  -3  -7   36.14    2.63
   3   3   7   34.03    3.04
  -3   3  -7   34.34    3.93
  -3   3  -7   27.52    1.96
   3   3   7   31.89    2.58
  -4  -3  -7   16.37    2.19
  -4  -3  -7   21.90    2.57
  -4   3  -7   18.69    1.92
   4   3   7   19.98    2.51
  -5  -3  -7    0.98    1.42
  -5  -3  -7    0.42    1.01
   5   3   7    2.92    1.60
  -5   3  -7    1.33    0.95
  -6  -3  -7   27.94    2.97
  -6  -3  -7   39.68    3.98
  -6   3  -7   40.75    2.87
   6   3   7   37.50    4.04
  -7  -3  -7   12.18    2.74
   7   3   7   10.75    2.49
  -7  -4   7   -0.34    1.73
  -7  -4   7   -0.19    1.54
  -7   4   7   -2.15    1.59
  -7   4   7    2.42    1.43
   7   4  -7    0.18    2.16
  -6  -4   7   -0.95    0.99
  -6  -4   7   -0.20    1.31
   6   4  -7    1.18    2.12
  -6   4   7   -0.40    1.00
  -6   4   7   -1.52    0.98
  -5  -4   7    5.09    1.81
  -5  -4   7    6.08    1.51
  -5   4   7    2.87    1.21
  -5   4   7    4.61    1.87
   5   4  -7    6.07    2.30
  -4  -4   7    8.82    1.70
  -4  -4   7    7.55    1.74
  -4   4   7    8.56    1.86
   4   4  -7    4.95    2.19
  -4   4   7   11.02    1.75
  -3  -4   7    2.04    1.09
  -3  -4   7    2.04    1.09
   3   4  -7    0.76    1.77
   3   4  -7    2.86    0.41
  -3   4   7    1.84    0.90
  -2  -4   7    0.60    0.84
   2  -4  -7    0.54    0.86
  -2  -4   7    0.38    0.64
  -2   4   7    0.47    0.89
   2   4  -7    1.59    1.94
   2   4  -7    0.41    0.28
  -2   4   7    0.08    0.74
   1  -4  -7   11.14    1.29
  -1  -4   7   10.57    1.42
  -1  -4   7    7.65    1.34
   1   4  -7    9.29    0.83
  -1   4   7    8.42    1.50
   1   4  -7    4.99    2.18
  -1   4   7    7.86    1.18
  -1   4   7    6.41    1.19
   1   4  -7    8.05    1.18
   0  -4   7    7.50    1.24
   0  -4  -7    8.31    0.95
   0   4  -7    6.06    2.02
   0   4   7    5.30    1.27
   0   4   7    5.22    1.10
   1  -4   7    5.66    1.30
  -1  -4  -7    5.96    0.89
   1   4   7    5.12    1.21
  -1   4  -7    3.98    1.63
   1   4   7    5.36    1.17
  -2  -4  -7    0.68    0.81
  -2  -4  -7   -0.38    0.90
   2  -4   7    0.42    0.92
   2   4   7    0.88    0.91
  -2   4  -7   -2.97    1.14
   2   4   7    0.87    1.03
   3  -4   7    3.40    1.11
  -3  -4  -7    5.33    1.44
  -3   4  -7    5.95    1.88
  -3   4  -7    5.12    0.87
   3   4   7    6.61    1.42
   3   4   7    5.27    1.48
  -4  -4  -7   -0.02    1.08
  -4  -4  -7    0.43    1.26
  -4   4  -7    0.78    0.64
   4   4   7   -0.39    1.15
  -5  -4  -7    2.58    1.38
  -5  -4  -7    2.46    1.67
   5   4   7    5.36    1.84
  -5   4  -7    2.07    0.92
  -6  -4  -7    0.27    1.41
  -6  -4  -7    0.05    1.63
   6   4   7    1.52    1.72
  -7  -4  -7   -0.22    1.44
  -7  -4  -7   -1.13    1.65
   7   4   7   -1.55    1.49
  -7  -5   7    4.89    1.98
  -7  -5   7   -0.56    1.79
  -7   5   7    4.21    2.21
   7   5  -7    1.29    1.78
  -6  -5   7   -0.91    1.42
  -6  -5   7    1.74    1.57
  -6   5   7    0.41    1.21
  -6   5   7    3.01    1.98
   6   5  -7   -0.82    1.80
  -5  -5   7   12.70    2.14
  -5  -5   7    7.74    1.83
   5   5  -7    8.96    2.73
  -5   5   7    8.28    2.02
  -5   5   7    8.76    1.69
  -4  -5   7    0.77    1.05
  -4  -5   7    1.01    1.00
  -4  -5   7    2.08    1.21
   4   5  -7    2.11    1.60
  -4   5   7    2.16    1.07
  -4   5   7    0.78    1.45
  -3  -5   7    4.01    1.31
  -3  -5   7    3.75    1.33
   3   5  -7    5.12    2.02
  -3   5   7    1.86    1.07
   3   5  -7    4.87    0.72
  -2  -5   7    2.31    1.05
  -2  -5   7    3.61    1.04
  -2   5   7    0.68    0.97
  -2   5   7    1.46    1.02
   2   5  -7    1.88    2.05
   2   5  -7    1.19    0.55
  -1  -5   7   51.23    2.77
  -1  -5   7   51.47    2.94
   1   5  -7   56.02    3.07
  -1   5   7   46.72    2.61
  -1   5   7   50.80    2.88
  -1   5   7   46.87    3.04
   1   5  -7   60.05    4.90
   0  -5  -7    2.14    0.42
   0  -5   7    3.38    0.97
   0   5   7    0.97    0.92
   0   5   7    0.88    0.82
   0   5  -7    2.20    1.75
  -1  -5  -7    5.75    0.43
  -1  -5  -7    3.28    1.15
   1  -5   7    4.82    1.18
   1   5   7    6.26    1.33
  -1   5  -7    5.29    0.75
   1   5   7    4.27    1.31
  -1   5  -7    1.14    1.85
  -2  -5  -7   14.44    1.96
   2  -5   7    8.66    1.58
  -2  -5  -7   14.05    1.21
   2   5   7   13.97    2.05
  -2   5  -7   15.50    3.03
  -2   5  -7   13.61    1.00
   2   5   7   14.47    1.95
  -3  -5  -7   61.26    3.79
  -3  -5  -7   71.54    3.46
   3  -5   7   65.40    3.31
   3   5   7   69.10    4.11
  -3   5  -7   60.43    2.74
  -3   5  -7   64.44    5.21
  -4  -5  -7    4.47    1.58
  -4  -5  -7   10.47    2.15
   4   5   7    5.16    1.79
  -5  -5  -7    1.58    1.38
  -5  -5  -7    1.16    1.25
   5   5   7    1.32    1.43
  -6  -5  -7   13.34    2.32
  -6  -5  -7   16.65    2.81
   6   5   7   17.16    3.05
  -7  -5  -7   22.81    3.07
  -7  -5  -7   22.53    3.67
   7   5   7   24.25    3.53
  -7  -6   7    0.19    1.73
  -7  -6   7    0.79    1.64
  -7   6   7    1.62    1.90
   7   6  -7   -0.30    2.17
  -6  -6   7    3.62    1.70
  -6  -6   7    5.66    1.93
  -6  -6   7    3.70    1.73
  -6   6   7    0.97    1.68
  -6   6   7    4.31    1.49
   6   6  -7    4.96    2.52
  -5  -6   7    2.30    1.24
  -5  -6   7    8.57    2.05
  -5  -6   7    3.97    1.60
  -5   6   7    3.82    1.48
   5   6  -7    8.03    2.87
  -5   6   7    3.48    1.88
  -4  -6   7    6.54    1.65
  -4  -6   7   10.93    1.95
  -4  -6   7   11.01    2.01
   4   6  -7   11.72    3.17
  -4   6   7    8.65    1.52
  -3  -6   7   10.11    1.81
  -3  -6   7   10.32    1.65
  -3  -6   7   10.20    1.77
   3   6  -7    8.83    1.11
  -3   6   7    4.16    1.57
   3   6  -7    9.45    2.70
  -3   6   7    6.57    1.43
  -2  -6   7    2.24    0.99
  -2  -6   7    3.23    1.12
  -2   6   7    2.78    1.10
   2   6  -7    2.48    2.48
   2   6  -7    2.17    0.82
  -2   6   7    2.79    1.25
  -1  -6   7    5.04    1.14
  -1  -6   7    5.18    1.01
  -1   6   7    6.82    0.91
   1   6  -7    0.53    2.06
  -1   6   7    7.70    1.42
  -1   6   7    3.70    1.20
   1   6  -7    4.81    1.62
   0  -6   7   26.30    2.21
   0  -6  -7   27.55    2.49
   0   6   7   25.00    2.40
   0   6   7   23.82    2.41
   0   6  -7   24.39    3.42
  -1  -6  -7   35.55    2.52
   1  -6   7   33.25    2.42
   1   6   7   32.22    2.63
   1   6   7   38.46    2.83
  -1   6  -7   31.02    4.07
  -2  -6  -7   10.59    1.71
   2  -6   7    8.44    1.43
   2   6   7    7.54    1.75
  -2   6  -7   12.82    3.00
   2   6   7    8.74    1.76
   3  -6   7    0.17    0.67
  -3  -6  -7   -0.07    1.15
   3   6   7    1.05    1.32
  -3   6  -7    1.96    1.97
  -4  -6  -7   30.40    3.44
  -4  -6  -7   34.04    3.20
  -4   6  -7   32.83    4.45
   4   6   7   35.36    3.71
  -5  -6  -7   22.55    3.18
  -5  -6  -7   20.62    2.77
   5   6   7   24.60    3.29
  -6  -6  -7   14.95    2.97
  -6  -6  -7   11.57    2.33
   6   6   7   15.55    2.90
  -7  -6  -7    2.09    1.71
  -7  -6  -7    0.75    1.92
   7   6   7   -0.03    1.95
  -7  -7   7   17.63    3.12
  -7  -7   7   21.04    3.28
   7   7  -7   21.24    4.33
  -6  -7   7    3.34    1.65
  -6  -7   7    5.93    2.01
  -6  -7   7    5.13    2.07
   6   7  -7    8.37    3.04
  -5  -7   7    0.92    1.53
  -5  -7   7    2.78    1.41
  -5  -7   7    0.25    1.09
  -5   7   7    1.16    1.14
   5   7  -7    2.31    2.45
  -4  -7   7    1.93    1.25
  -4  -7   7    2.95    1.42
  -4  -7   7    3.78    1.42
  -4   7   7    2.70    1.17
   4   7  -7    0.86    2.47
  -3  -7   7   40.34    2.72
  -3  -7   7   33.87    3.00
  -3  -7   7   34.48    3.28
   3   7  -7   32.62    2.18
  -3   7   7   37.83    3.34
  -3   7   7   32.67    2.52
   3   7  -7   40.09    5.01
  -2  -7   7   15.46    1.77
  -2  -7   7   11.92    1.67
  -2  -7   7   11.02    1.86
  -2   7   7    9.69    1.89
   2   7  -7   17.72    1.87
  -2   7   7   13.11    1.77
   2   7  -7    8.85    2.86
  -1  -7   7   -0.19    0.73
   1  -7  -7   -0.56    0.75
  -1  -7   7    1.04    0.64
  -1   7   7    0.57    0.95
   1   7  -7   -3.59    1.31
   1   7  -7   -1.55    1.84
  -1   7   7   -0.04    1.10
   0  -7  -7    4.08    1.22
   0  -7   7    2.71    0.91
   0   7  -7    4.40    2.20
   0   7   7    3.43    1.31
   0   7   7    4.06    1.33
   1  -7   7   27.60    2.28
  -1  -7  -7   24.89    2.51
   1   7   7   22.13    2.53
  -1   7  -7   21.01    3.34
   1   7   7   22.68    2.55
  -2  -7  -7   22.04    2.55
   2  -7   7   19.65    1.94
   2   7   7   20.27    2.61
  -2   7  -7   23.39    3.89
   2   7   7   24.70    2.70
  -3  -7  -7    1.59    1.37
   3  -7   7    1.58    0.65
   3   7   7    4.43    1.60
  -3   7  -7    2.75    2.24
  -4  -7  -7    6.56    2.01
  -4  -7  -7    8.45    1.96
  -4   7  -7    3.04    2.28
   4   7   7    4.86    1.84
  -5  -7  -7    3.00    1.77
  -5  -7  -7    5.45    1.92
   5   7   7    2.95    1.51
  -6  -7  -7    8.35    2.54
  -6  -7  -7   12.55    2.50
   6   7   7   12.18    2.87
  -6  -8   7    0.66    1.70
  -6  -8   7    0.19    1.65
  -6  -8   7    0.48    1.54
   6   8  -7    3.27    2.84
  -5  -8   7   19.33    2.78
  -5  -8   7   20.96    2.92
  -5  -8   7   16.33    2.48
   5   8  -7   24.03    4.41
  -4  -8   7    7.59    2.01
  -4  -8   7    5.42    1.60
   4  -8  -7    8.31    1.31
  -4  -8   7    7.42    1.86
   4   8  -7    7.75    2.67
  -4   8   7    7.74    1.58
   3  -8  -7   13.34    1.76
  -3  -8   7   14.64    2.04
  -3  -8   7   10.36    1.70
  -3  -8   7   16.45    2.39
   3   8  -7   10.68    1.61
   3   8  -7   12.06    3.82
  -3   8   7   14.03    2.49
  -3   8   7   12.12    1.77
  -2  -8   7    7.15    1.68
  -2  -8   7    9.26    1.35
  -2  -8   7    7.66    1.44
   2  -8  -7    8.00    1.47
  -2   8   7    4.44    1.66
   2   8  -7   10.06    1.72
  -2   8   7    9.20    1.64
   2   8  -7    9.89    3.42
  -1  -8   7   27.89    1.79
  -1  -8   7   29.73    2.19
   1  -8  -7   31.45    2.44
  -1   8   7   29.20    2.99
   1   8  -7   30.16    4.57
  -1   8   7   30.13    2.74
   1   8  -7   34.62    3.46
   0  -8  -7    7.16    1.53
   0  -8   7    6.72    1.28
   0   8   7    5.82    1.46
   0   8  -7    3.80    2.25
   0   8   7    7.65    1.71
   1  -8   7   23.64    2.05
  -1  -8  -7   23.20    2.55
   1   8   7   13.69    2.21
   1   8   7   22.03    2.58
  -1   8  -7   21.44    3.70
  -2  -8  -7    8.72    1.67
   2  -8   7    7.71    1.20
   2   8   7    5.81    1.82
  -2   8  -7    9.40    2.98
  -3  -8  -7   21.18    2.73
   3   8   7   21.78    2.95
  -3   8  -7   20.39    3.68
  -4  -8  -7    3.20    1.66
  -4  -8  -7    0.85    1.41
  -4   8  -7    4.80    2.43
   4   8   7    1.17    1.15
  -5  -8  -7    6.39    2.03
  -5  -8  -7   10.15    2.54
   5   8   7    8.91    2.44
  -5   8  -7    7.67    2.87
  -6  -8  -7    0.18    2.01
  -6  -8  -7   -0.60    1.62
   6   8   7   -0.38    1.66
  -6  -9   7   -2.00    1.59
  -6  -9   7    0.56    1.46
  -6  -9   7   -1.78    1.64
   6   9  -7   -0.93    1.97
  -5  -9   7    9.35    2.36
  -5  -9   7   12.09    2.43
  -5  -9   7   13.90    2.30
   5   9  -7   12.41    3.43
  -4  -9   7    0.73    1.23
  -4  -9   7   -1.02    1.34
  -4  -9   7    0.08    1.19
   4   9  -7   -1.27    2.66
  -4   9   7   -0.55    1.06
  -3  -9   7    2.49    1.24
  -3  -9   7    3.24    1.22
  -3  -9   7    2.59    1.47
   3  -9  -7    2.36    1.11
  -3   9   7    2.94    1.26
   3   9  -7    0.08    2.98
  -3   9   7    2.16    1.80
  -2  -9   7   11.47    1.69
   2  -9  -7    6.27    1.36
  -2  -9   7    6.44    1.54
  -2  -9   7    6.21    1.18
   2   9  -7    9.30    3.05
  -2   9   7    7.30    2.07
   2   9  -7    4.29    1.65
  -2   9   7    8.03    1.60
  -1  -9   7   50.68    2.96
  -1  -9   7   46.87    3.24
   1  -9  -7   42.97    3.04
  -1   9   7   46.96    3.54
   1   9  -7   47.97    5.77
   1   9  -7   47.97    4.18
  -1   9   7   50.80    3.19
   0  -9  -7   -0.10    1.09
   0  -9   7    0.61    0.72
   0   9   7   -1.12    0.99
   0   9  -7    0.09    1.52
   0   9   7    0.13    1.17
  -1  -9  -7    7.23    1.73
   1  -9   7    5.77    1.13
   1   9   7    6.77    1.64
   1   9   7    8.06    1.93
  -1   9  -7    8.40    2.49
  -2  -9  -7   17.78    2.45
  -2   9  -7   22.09    4.12
   2   9   7   24.96    3.07
  -3  -9  -7   39.78    3.72
  -3   9  -7   38.18    5.32
   3   9   7   36.00    3.91
  -4  -9  -7   -2.84    1.25
  -4  -9  -7    1.18    1.60
   4   9   7   -1.17    0.98
  -4   9  -7    3.11    2.62
  -5  -9  -7    6.27    2.27
  -5  -9  -7   12.08    2.57
  -5   9  -7   10.30    3.15
   5   9   7    9.68    2.68
  -6  -9  -7   20.79    3.61
  -6  -9  -7   18.79    3.19
   6   9   7   16.34    3.14
  -6   9  -7   30.98    5.24
  -5 -10   7    0.24    1.27
  -5 -10   7    1.50    1.26
  -5 -10   7    0.87    1.64
   5  10  -7    4.20    2.87
  -4 -10   7   11.90    2.01
  -4 -10   7   12.52    2.28
  -4 -10   7    7.07    1.96
  -4  10   7    5.34    2.49
   4  10  -7    9.53    3.82
  -3 -10   7    2.07    1.19
  -3 -10   7    0.60    0.95
  -3 -10   7    0.87    1.40
   3 -10  -7    0.72    0.95
   3  10  -7   -1.70    2.89
  -3  10   7   -0.74    1.80
  -3  10   7   -0.29    1.04
  -2 -10   7    0.34    0.92
  -2 -10   7    0.15    1.26
   2 -10  -7   -0.70    0.93
   2  10  -7   -2.19    2.78
   2  10  -7    0.56    1.57
  -2  10   7    0.21    1.07
  -2  10   7    2.22    1.65
   1 -10  -7    1.60    1.19
  -1 -10   7    0.51    1.17
  -1 -10   7   -1.45    0.70
   1  10  -7   -0.21    2.50
   1  10  -7   -0.69    1.85
  -1  10   7    0.52    1.37
  -1  10   7    0.92    1.13
   0 -10  -7   29.30    2.91
   0 -10   7   35.51    2.35
   0  10   7   41.31    3.83
   0  10   7   32.45    3.10
   0  10  -7   36.43    4.89
  -1 -10  -7    7.48    1.76
  -1  10  -7    8.85    2.58
   1  10   7   10.49    2.22
  -2 -10  -7    1.40    1.34
   2  10   7   -2.00    1.24
  -2  10  -7    1.91    2.48
  -3 -10  -7   -0.65    1.41
  -3  10  -7    1.78    2.70
   3  10   7    0.95    1.63
  -4 -10  -7   27.61    3.71
  -4 -10  -7   33.65    3.72
   4  10   7   35.98    4.24
  -4  10  -7   30.91    5.04
  -5 -10  -7    7.13    2.34
  -5 -10  -7    5.06    2.14
  -5  10  -7    8.96    3.45
   5  10   7    9.76    2.42
  -5 -11   7    2.55    1.89
  -5 -11   7   -1.76    1.42
   5  11  -7    4.90    2.90
  -4 -11   7    2.54    1.67
  -4 -11   7   -0.32    1.27
   4  11  -7    1.46    3.07
  -4  11   7   -6.33    2.12
   3 -11  -7   26.89    2.48
  -3 -11   7   27.64    3.27
  -3 -11   7   24.99    2.83
   3  11  -7   25.04    5.06
  -3  11   7   25.48    3.71
  -2 -11   7    8.76    1.70
  -2 -11   7    9.29    2.06
   2 -11  -7    9.06    1.74
   2  11  -7    2.95    3.31
  -2  11   7    6.37    1.58
  -2  11   7   10.09    2.38
   2  11  -7   13.19    2.51
   1 -11  -7    0.60    1.09
  -1 -11   7    0.23    0.90
  -1 -11   7    0.23    1.18
   1  11  -7    3.25    2.95
  -1  11   7    2.11    1.73
   1  11  -7   -1.47    1.70
  -1  11   7    1.10    1.16
   0 -11  -7    2.37    1.35
   0  11   7    1.04    1.59
   0  11  -7    0.76    2.32
  -1 -11  -7   20.72    2.65
  -1  11  -7   21.21    3.99
   1  11   7   18.20    2.88
  -2 -11  -7    4.26    1.73
  -2  11  -7    8.34    3.43
   2  11   7    7.20    2.14
  -3 -11  -7    1.66    1.57
  -3  11  -7    1.95    2.30
   3  11   7    0.02    1.77
  -4 -11  -7    2.72    1.79
  -4 -11  -7    0.62    1.58
  -4  11  -7    4.40    3.19
   4  11   7    1.29    1.75
  -5 -11  -7    1.05    2.00
  -5 -11  -7    6.75    2.27
  -5  11  -7    3.69    3.17
   5  11   7    1.02    2.17
  -4 -12   7   -0.48    1.61
  -4 -12   7    2.06    1.61
   4  12  -7   -0.47    2.98
  -4  12   7   -6.38    2.37
  -3 -12   7    3.32    1.66
  -3 -12   7    4.88    1.95
  -3  12   7    2.95    2.33
   3  12  -7    2.79    3.40
  -2 -12   7    0.98    1.46
   2 -12  -7   -1.53    0.99
  -2 -12   7   -0.71    1.07
   2  12  -7   -0.66    3.00
   2  12  -7    0.93    1.83
  -2  12   7   -0.05    1.84
   1 -12  -7   47.23    3.50
  -1 -12   7   50.05    3.73
   1  12  -7   52.79    6.36
   1  12  -7   61.97    4.70
  -1  12   7   67.23    4.86
   0 -12  -7   -0.63    1.20
   0  12  -7    0.39    2.48
   0  12   7    1.15    1.51
   0  12  -7   -4.52    2.19
  -1 -12  -7    5.76    1.90
   1  12   7    8.35    2.31
  -1  12  -7    4.61    2.34
  -2 -12  -7    0.80    1.46
  -2  12  -7    2.39    2.61
   2  12   7    0.19    1.51
  -3 -12  -7   37.99    4.04
  -3 -12  -7   26.41    3.58
  -3  12  -7   36.08    5.70
   3  12   7   33.09    4.24
  -4 -12  -7   -1.25    1.61
  -4 -12  -7   -0.06    1.74
  -4  12  -7    0.24    2.14
   4  12   7    3.49    2.04
  -3 -13   7    7.49    1.94
  -3 -13   7   10.94    2.52
  -3  13   7   12.54    3.23
   3  13  -7    3.69    3.45
   2 -13  -7    5.60    1.57
  -2 -13   7    2.52    1.66
  -2  13   7   -0.47    2.04
   2  13  -7    2.31    3.24
  -1 -13   7    6.44    1.80
   1 -13  -7    8.62    1.90
   1  13  -7   10.41    2.94
   1  13  -7    6.63    3.50
  -1  13   7   11.26    2.77
   0 -13  -7    4.09    1.81
   0  13  -7   -0.60    2.32
   0  13  -7    2.74    2.99
   0  13   7    5.76    2.21
  -1 -13  -7   11.02    2.28
   1  13   7   19.03    3.20
  -1  13  -7   12.68    3.68
  -2 -13  -7   16.27    2.67
  -2  13  -7   16.20    4.15
   2  13   7   11.98    2.79
  -3 -13  -7    6.88    2.12
  -3 -13  -7    5.48    2.18
   3  13   7    7.32    2.44
  -3  13  -7    2.48    3.49
  -2 -14   7    3.04    1.90
  -2  14   7    4.21    2.52
   2  14  -7   -1.89    2.83
   1 -14  -7   -0.44    1.34
  -1 -14   7   -0.70    1.47
   1  14  -7    3.17    2.34
  -1  14   7   -1.30    1.82
   1  14  -7   -4.44    2.46
   0 -14  -7   19.57    2.83
   0  14   7   18.60    3.32
   0  14  -7   13.83    4.17
   0  14  -7   11.75    3.42
  -1 -14  -7   -0.83    1.61
  -1  14  -7    2.54    3.03
   1  14   7    2.60    2.08
  -1  14  -7   -8.15    2.32
  -2 -14  -7    3.91    2.08
  -2  14  -7   -0.78    2.85
   2  14   7    7.36    2.44
  -7   0   8   17.11    3.25
  -7   0   8   16.33    2.68
  -6   0   8    2.20    1.44
  -6   0   8    5.69    1.55
   6   0  -8    4.60    2.14
   5   0  -8   73.55    5.20
  -5   0   8   75.43    4.95
  -5   0   8   76.52    4.47
   4   0  -8    2.81    1.43
  -4   0   8    1.90    1.40
  -4   0   8    2.47    1.32
  -3   0   8   30.99    3.06
  -3   0   8   37.81    2.63
   3   0  -8   29.45    3.12
  -2   0   8    4.08    1.28
   2   0  -8    4.36    1.57
  -1   0   8   71.56    3.86
   1   0  -8   80.79    4.33
   0   0   8   -0.40    0.63
   0   0  -8    1.04    0.50
   0   0  -8   -0.78    0.87
   1   0   8   23.10    2.38
  -1   0  -8   24.24    2.68
   1   0   8   27.12    1.74
   2   0   8   -0.22    0.74
   2   0   8    0.32    0.80
  -2   0  -8   -0.02    1.11
  -3   0  -8   27.04    3.20
   3   0   8   25.87    2.48
   3   0   8   29.41    2.85
   4   0   8    5.56    1.53
  -4   0  -8    6.96    1.50
  -4   0  -8    7.36    1.58
  -5   0  -8    1.09    1.25
  -5   0  -8    2.00    1.26
  -6   0  -8   -0.72    1.21
  -7   0  -8    4.98    1.87
  -7  -1   8   17.40    3.26
  -7  -1   8   19.42    2.96
  -7   1   8   17.31    2.78
  -7   1   8   11.91    3.03
  -6  -1   8    1.09    1.47
  -6  -1   8   -1.36    1.38
  -6   1   8   -2.00    1.22
   6   1  -8    1.40    1.91
  -6   1   8    1.64    1.76
  -5  -1   8   18.66    2.82
   5  -1  -8   20.36    3.15
  -5  -1   8   19.54    2.51
   5   1  -8   15.63    2.91
  -5   1   8   12.29    2.25
  -5   1   8   15.95    2.35
  -4  -1   8   -0.72    1.16
   4  -1  -8    1.77    1.50
  -4  -1   8    2.30    1.20
   4   1  -8    1.97    1.72
  -4   1   8    1.60    1.26
  -4   1   8    1.32    1.38
   3  -1  -8   21.32    2.66
  -3  -1   8   15.83    2.12
  -3  -1   8   19.72    2.45
   3   1  -8   18.30    2.70
  -3   1   8   19.69    2.60
  -3   1   8   20.76    2.33
  -2  -1   8   10.74    1.61
  -2  -1   8    7.75    1.50
   2  -1  -8    9.47    1.79
   2   1  -8    7.29    1.91
  -2   1   8   10.59    1.61
  -1  -1   8   32.07    2.74
   1  -1  -8   31.02    2.50
  -1   1   8   29.39    2.65
   1   1  -8   35.57    3.03
  -1   1   8   30.68    1.24
   0  -1   8   -0.01    0.69
   0  -1  -8   -0.86    0.67
   0  -1  -8    0.29    1.03
   0   1  -8    0.61    1.14
   0   1   8    0.36    0.49
   0   1  -8    0.89    0.45
   0   1   8   -0.11    0.97
   1  -1   8   10.21    1.67
  -1  -1  -8   11.44    1.85
   1   1   8   10.44    1.29
   1   1   8   11.22    1.81
  -1   1  -8   12.48    2.12
   2  -1   8   22.79    2.50
  -2  -1  -8   23.30    2.70
   2   1   8   23.36    2.12
   2   1   8   24.35    2.64
  -2   1  -8   21.01    2.89
   3  -1   8   12.65    2.01
  -3  -1  -8   12.41    2.15
   3   1   8   10.91    1.98
   3   1   8    7.06    1.45
  -3   1  -8    9.63    2.24
  -4  -1  -8    0.60    1.10
  -4  -1  -8   -1.41    0.97
   4   1   8    1.63    1.23
  -4   1  -8    1.94    1.12
  -4   1  -8    0.41    0.88
  -5  -1  -8    4.43    1.59
  -5  -1  -8    2.46    1.21
   5   1   8    3.88    1.56
  -5   1  -8    3.23    1.25
  -5   1  -8    4.71    1.28
  -6  -1  -8   15.44    2.63
  -6  -1  -8   12.42    2.04
   6   1   8   12.12    2.53
  -6   1  -8    9.58    2.01
  -7  -1  -8    0.70    1.56
  -7   1  -8   -1.80    1.40
  -7  -2   8    4.58    1.98
  -7  -2   8    0.46    1.81
  -7   2   8    2.27    1.71
  -7   2   8    2.05    1.69
   7   2  -8    2.97    2.04
  -6  -2   8    1.04    1.28
  -6  -2   8    1.11    1.52
  -6   2   8   -0.76    0.89
  -6   2   8    0.75    1.36
   6   2  -8    1.89    1.92
  -5  -2   8    2.49    1.41
   5  -2  -8    0.65    1.56
  -5  -2   8    1.05    1.50
   5   2  -8   -0.13    1.70
  -5   2   8    2.41    1.37
  -5   2   8    0.20    1.09
  -4  -2   8    1.12    1.00
  -4  -2   8    0.56    0.86
   4  -2  -8    0.99    1.46
   4   2  -8    0.91    1.67
  -4   2   8    1.58    1.21
  -4   2   8    1.08    1.46
  -3  -2   8   13.63    1.97
  -3  -2   8   14.81    1.92
   3  -2  -8   16.34    2.31
  -3   2   8   10.01    2.08
   3   2  -8   14.84    2.49
  -3   2   8   13.32    0.73
  -3   2   8   13.05    1.83
   2  -2  -8    3.53    1.38
  -2  -2   8    2.85    1.18
  -2  -2   8    1.80    0.87
  -2   2   8    2.13    0.32
  -2   2   8    2.61    0.99
   2   2  -8    2.53    1.70
   1  -2  -8    1.02    1.07
  -1  -2   8    1.48    1.04
   1   2  -8    1.10    1.14
  -1   2   8    0.34    0.97
  -1   2   8    0.85    0.41
   0  -2  -8    2.71    1.08
   0  -2   8    1.87    1.01
   0   2  -8    4.65    1.72
   0   2   8    4.54    0.79
   0   2   8    4.84    1.14
   0   2  -8    5.12    0.71
  -1  -2  -8   21.05    2.15
   1  -2   8   22.38    2.33
   1   2   8   15.63    2.08
  -1   2  -8   18.73    2.73
   1   2   8   16.20    1.66
  -2  -2  -8    4.81    1.42
   2  -2   8    2.87    1.21
   2   2   8    3.89    1.06
  -2   2  -8    3.04    1.49
   2   2   8    3.29    1.36
  -3  -2  -8    0.52    1.15
   3  -2   8   -1.29    1.07
  -3  -2  -8    1.21    1.09
   3   2   8    1.02    1.01
   3   2   8    0.98    0.96
  -3   2  -8   -0.48    1.40
  -4  -2  -8    1.71    1.17
  -4  -2  -8    1.18    1.28
   4   2   8    1.42    1.19
  -4   2  -8    0.10    0.82
  -5  -2  -8    4.68    1.43
  -5  -2  -8    1.75    1.42
  -5   2  -8    6.04    1.36
   5   2   8    3.30    1.67
  -5   2  -8    3.70    1.18
  -6  -2  -8    1.09    1.61
  -6  -2  -8    2.07    1.41
   6   2   8    2.52    1.70
  -6   2  -8    1.87    1.11
  -7  -2  -8    0.93    1.80
   7   2   8    3.34    2.01
  -7  -3   8    9.09    2.65
  -7  -3   8    2.92    2.01
  -7   3   8   11.33    2.84
   7   3  -8    6.02    2.40
  -7   3   8    7.71    2.01
  -6  -3   8    0.79    1.68
  -6  -3   8    4.25    1.87
  -6   3   8    2.30    1.83
   6   3  -8    1.15    1.53
  -6   3   8   -0.11    1.21
  -5  -3   8    3.57    1.74
  -5  -3   8    4.10    1.54
   5   3  -8    4.96    2.31
  -5   3   8    5.51    1.63
  -5   3   8    5.62    2.01
  -4  -3   8   16.98    2.15
  -4  -3   8   16.51    2.39
   4  -3  -8   14.11    2.35
  -4   3   8   17.18    2.24
   4   3  -8   15.59    2.73
  -4   3   8   14.35    2.55
  -3  -3   8    4.98    1.36
  -3  -3   8    2.03    1.03
   3  -3  -8    2.17    1.36
  -3   3   8    3.21    0.72
   3   3  -8    4.86    2.09
  -3   3   8    1.01    1.14
  -2  -3   8    6.99    1.47
   2  -3  -8    5.09    1.30
  -2  -3   8    5.31    1.34
  -2   3   8    4.06    0.71
   2   3  -8    5.48    2.07
  -2   3   8    3.88    1.12
  -1  -3   8    1.35    0.83
   1  -3  -8    2.35    1.04
  -1   3   8    0.90    0.56
   1   3  -8   -0.45    1.14
  -1   3   8    1.35    1.06
   0  -3  -8   17.46    1.72
   0  -3   8   14.65    1.86
   0   3   8   15.02    1.91
   0   3  -8   14.31    2.39
   0   3   8   19.00    1.51
   0   3  -8   15.51    1.16
  -1  -3  -8   -0.10    0.77
   1  -3   8    0.37    0.95
  -1   3  -8   -0.82    1.33
   1   3   8    0.62    0.71
   1   3   8    0.27    0.71
  -2  -3  -8   -0.46    0.92
   2  -3   8   -0.71    1.11
   2   3   8    0.23    0.86
  -2   3  -8   -0.21    1.51
   2   3   8    1.21    0.88
  -3  -3  -8    2.33    1.20
   3  -3   8   -0.18    1.01
  -3  -3  -8    1.88    1.16
  -3   3  -8    0.19    1.66
   3   3   8    0.28    1.01
  -3   3  -8    0.70    0.75
   3   3   8    0.31    0.99
  -4  -3  -8    2.72    1.36
  -4  -3  -8    3.02    1.53
  -4   3  -8    3.59    2.18
  -4   3  -8    2.96    1.01
   4   3   8    3.48    1.43
  -5  -3  -8    1.12    1.25
  -5  -3  -8    0.41    1.44
  -5   3  -8   -0.70    0.81
   5   3   8    1.98    1.47
  -6  -3  -8    2.66    1.81
  -6  -3  -8    1.99    1.40
   6   3   8    2.28    1.75
  -7  -3  -8    1.20    1.71
   7   3   8   -0.41    1.75
  -7  -4   8   19.32    3.12
  -7  -4   8   15.01    3.07
  -7   4   8   21.04    2.86
  -7   4   8   18.26    3.50
   7   4  -8   21.15    4.03
  -6  -4   8    4.66    1.64
  -6  -4   8    3.80    2.02
  -6   4   8    6.45    2.24
   6   4  -8    7.17    2.34
  -6   4   8    4.86    1.68
  -5  -4   8   17.93    2.49
  -5  -4   8   19.34    2.72
   5   4  -8   17.11    3.42
  -5   4   8   20.51    2.50
  -5   4   8   16.01    2.66
  -4  -4   8    5.85    1.69
  -4  -4   8    8.66    1.61
  -4   4   8    3.33    1.78
   4   4  -8   11.56    2.75
  -4   4   8    8.31    1.74
  -3  -4   8   31.21    2.88
  -3  -4   8   29.25    2.71
   3  -4  -8   30.64    2.93
  -3   4   8   29.64    2.00
   3   4  -8   33.13    4.17
  -3   4   8   32.33    2.92
  -2  -4   8   11.43    1.73
   2  -4  -8   10.28    1.58
  -2  -4   8    6.07    1.39
  -2   4   8    8.55    1.60
   2   4  -8    7.98    2.30
  -2   4   8    8.99    1.16
   1  -4  -8   14.83    1.61
  -1  -4   8   11.89    1.76
  -1   4   8   12.99    1.94
  -1   4   8   16.13    1.54
   1   4  -8   15.16    1.19
   1   4  -8   11.57    2.83
   0  -4  -8   12.10    1.29
   0  -4   8    9.82    1.58
   0   4  -8    9.45    2.45
   0   4   8    9.32    1.30
   0   4   8    9.40    1.70
  -1  -4  -8   10.17    1.22
   1  -4   8    8.94    1.68
   1   4   8   14.04    2.02
   1   4   8   11.27    1.54
  -1   4  -8    6.17    2.18
   2  -4   8    2.20    1.33
  -2  -4  -8    1.17    1.14
  -2  -4  -8    1.65    0.88
   2   4   8    3.09    1.17
  -2   4  -8   -0.59    1.60
   2   4   8    2.01    1.32
   3  -4   8    9.82    1.69
  -3  -4  -8   10.55    1.76
  -3  -4  -8   13.29    1.90
   3   4   8    8.03    1.73
   3   4   8    8.31    1.79
  -3   4  -8    5.82    2.41
  -3   4  -8   12.18    1.34
  -4  -4  -8   -2.36    1.08
   4   4   8    0.05    1.25
  -4   4  -8    1.04    1.43
  -4   4  -8   -0.49    0.63
  -5  -4  -8    2.11    1.33
  -5  -4  -8   -1.85    1.35
   5   4   8   -1.49    1.41
  -6  -4  -8    0.29    1.57
  -6  -4  -8   -0.22    1.36
   6   4   8    0.80    1.65
  -7  -4  -8    6.31    2.48
   7   4   8    4.97    2.17
  -7  -5   8    8.12    2.59
  -7  -5   8   10.84    2.39
  -7   5   8   13.76    3.27
  -7   5   8   13.06    3.05
   7   5  -8   14.47    3.57
  -6  -5   8    5.89    2.13
  -6  -5   8    3.15    1.79
   6   5  -8    2.37    2.37
  -6   5   8    2.84    1.38
  -6   5   8    3.86    2.04
  -5  -5   8   15.10    2.54
  -5  -5   8   10.67    2.23
  -5   5   8   15.83    2.19
   5   5  -8   13.56    3.37
  -5   5   8   13.39    2.80
  -4  -5   8    8.44    1.83
  -4  -5   8    7.31    1.77
   4   5  -8    7.58    2.37
  -4   5   8    5.47    1.53
  -3  -5   8   16.54    2.16
  -3  -5   8   16.94    2.18
  -3   5   8   13.73    1.98
   3   5  -8   21.98    3.80
  -3   5   8   20.41    1.95
  -2  -5   8    7.04    1.48
  -2  -5   8    7.66    1.38
  -2   5   8    6.10    1.17
  -2   5   8    7.26    1.57
   2   5  -8    6.73    2.68
   1  -5  -8   23.89    1.65
  -1  -5   8   19.67    2.11
   1   5  -8   22.40    1.92
   1   5  -8   20.57    3.30
  -1   5   8   22.80    2.38
  -1   5   8   23.68    1.89
   0  -5  -8   19.94    1.22
   0  -5   8   18.94    2.04
   0   5   8   15.01    2.09
   0   5   8   19.43    1.97
   0   5  -8   15.47    2.80
  -1  -5  -8   11.27    0.90
   1  -5   8   14.14    1.87
   1   5   8   10.54    1.86
   1   5   8   11.16    1.70
  -1   5  -8   16.07    2.86
   2  -5   8    7.59    1.56
  -2  -5  -8    9.51    1.12
  -2  -5  -8    9.73    1.82
   2   5   8    9.10    1.86
   2   5   8   11.91    1.87
  -2   5  -8   11.87    2.85
  -3  -5  -8   12.23    2.16
   3  -5   8   17.40    1.98
   3   5   8   16.91    2.37
  -3   5  -8   13.80    2.90
   3   5   8   12.45    2.03
  -4  -5  -8   18.18    2.57
   4   5   8   15.54    2.56
  -4   5  -8   21.51    3.81
  -5  -5  -8    2.87    1.45
  -5  -5  -8    0.68    1.56
   5   5   8    3.10    1.51
  -6  -5  -8    6.05    1.90
  -6  -5  -8    7.69    2.45
   6   5   8    3.19    2.08
  -6  -6   8    6.93    1.86
  -6  -6   8   12.77    2.70
  -6   6   8    8.59    2.10
   6   6  -8   15.33    3.62
  -5  -6   8    2.43    1.64
  -5  -6   8    0.44    1.46
   5   6  -8    2.17    2.44
  -5   6   8    0.46    1.17
  -4  -6   8    4.80    1.68
  -4  -6   8    1.29    1.25
   4   6  -8    0.76    2.27
  -4   6   8    2.30    1.20
  -3  -6   8   14.94    1.98
  -3  -6   8   19.14    2.25
  -3   6   8   14.31    2.07
  -3   6   8   18.56    2.13
   3   6  -8   16.14    3.74
  -2  -6   8   34.46    2.61
  -2  -6   8   32.51    2.48
   2   6  -8   30.91    4.52
  -2   6   8   31.44    2.88
  -2   6   8   32.71    2.42
  -1  -6   8    0.49    0.91
   1   6  -8    0.47    2.20
  -1   6   8    0.89    1.13
  -1   6   8    0.88    0.98
   1   6  -8    1.40    1.21
   0  -6   8    1.16    0.92
   0   6   8    1.19    0.95
   0   6  -8    2.60    1.98
   0   6   8    2.68    1.22
  -1  -6  -8   24.87    2.58
   1  -6   8   26.25    2.45
  -1   6  -8   21.42    3.63
   1   6   8   24.32    2.54
   1   6   8   20.73    2.44
   2  -6   8   38.93    2.88
  -2  -6  -8   37.94    2.91
   2   6   8   46.12    3.24
   2   6   8   38.85    3.51
  -2   6  -8   44.67    5.14
  -3  -6  -8   -0.11    0.94
   3  -6   8    0.02    0.81
  -3   6  -8    1.81    2.10
   3   6   8   -0.83    1.08
  -4  -6  -8    1.96    1.51
  -4   6  -8   -0.28    1.92
   4   6   8   -0.52    1.01
  -5  -6  -8   14.61    2.49
  -5  -6  -8   17.81    2.82
   5   6   8   12.47    2.58
  -5   6  -8   20.13    3.87
  -6  -6  -8   17.94    2.79
  -6  -6  -8   18.62    3.23
   6   6   8   23.04    3.53
  -6  -7   8    2.59    1.80
  -6  -7   8    6.18    2.10
   6   7  -8    5.32    3.03
  -5  -7   8    2.59    1.30
  -5  -7   8   -0.39    1.20
   5   7  -8    4.24    2.83
  -5   7   8    1.72    1.28
  -4  -7   8   12.26    2.02
  -4  -7   8   13.48    2.21
   4   7  -8   15.23    3.49
  -4   7   8   13.63    2.36
  -4   7   8   14.20    2.10
  -3  -7   8   17.50    2.21
  -3  -7   8   13.12    2.01
  -3   7   8   15.64    2.09
  -3   7   8   11.11    1.89
   3   7  -8   21.22    4.34
  -2  -7   8    4.49    1.16
  -2  -7   8    3.87    1.27
  -2   7   8    4.95    1.45
  -2   7   8    4.29    1.35
   2   7  -8    6.84    3.11
   1  -7  -8    1.47    1.02
  -1  -7   8    0.50    0.86
  -1   7   8    1.45    1.04
   1   7  -8    0.89    1.35
   1   7  -8    1.22    2.38
  -1   7   8    1.14    1.17
   0  -7  -8   16.48    2.14
   0  -7   8   21.47    2.10
   0   7   8   18.79    2.28
   0   7  -8   15.05    3.18
   0   7   8   18.37    2.23
   1  -7   8    1.54    1.07
  -1  -7  -8    1.08    1.22
  -1   7  -8    1.46    1.89
   1   7   8    2.44    1.33
   1   7   8    2.63    1.26
  -2  -7  -8   -1.34    1.02
   2  -7   8    0.52    0.95
  -2   7  -8    1.36    1.75
   2   7   8    1.08    1.38
   2   7   8    0.95    1.25
   3  -7   8    0.53    0.74
  -3  -7  -8    2.13    1.47
   3   7   8    1.13    1.38
  -3   7  -8    1.27    2.32
  -4  -7  -8    8.86    2.32
  -4  -7  -8    7.89    2.03
   4   7   8   12.28    2.54
  -4   7  -8    5.87    2.70
  -5  -7  -8   -1.86    1.39
  -5  -7  -8    0.38    1.58
  -5   7  -8    3.12    2.39
   5   7   8    3.02    1.87
  -6  -7  -8    0.39    1.85
  -6  -7  -8    1.74    1.75
   6   7   8    1.16    1.48
  -6   7  -8    6.42    3.14
  -6  -8   8    2.58    1.54
  -6  -8   8    1.42    1.70
   6   8  -8   -1.13    2.85
  -5  -8   8    7.23    2.07
  -5  -8   8    6.34    1.95
  -5  -8   8   12.81    2.47
   5   8  -8   13.47    3.72
   4  -8  -8   -0.19    0.87
  -4  -8   8   -1.32    1.32
  -4  -8   8    0.68    1.38
  -4  -8   8    4.12    1.72
   4   8  -8   -1.52    2.57
  -4   8   8    1.64    1.23
  -4   8   8   -3.81    1.48
  -3  -8   8   30.33    2.99
  -3  -8   8   32.28    2.91
   3  -8  -8   29.66    2.69
   3   8  -8   32.00    5.24
  -3   8   8   33.20    2.98
  -3   8   8   33.13    3.25
  -2  -8   8    1.06    0.90
  -2  -8   8    1.42    1.04
   2  -8  -8    0.48    0.99
  -2   8   8    1.15    1.15
   2   8  -8   -1.60    2.51
  -2   8   8    1.57    1.26
  -1  -8   8    3.77    1.25
   1  -8  -8    3.65    1.32
  -1   8   8    3.56    1.36
  -1   8   8    2.94    1.40
   1   8  -8    1.42    1.58
   1   8  -8    4.74    2.92
   0  -8  -8   -1.25    0.89
   0  -8   8    0.30    0.90
   0   8   8   -0.25    1.09
   0   8  -8   -1.12    1.82
   0   8   8    1.25    1.21
   1  -8   8   19.01    2.11
  -1  -8  -8   13.75    2.15
   1   8   8   19.96    2.54
  -1   8  -8   14.25    3.16
   1   8   8   19.22    2.53
  -2  -8  -8    4.73    1.69
   2  -8   8    4.12    1.11
  -2   8  -8    8.43    3.05
   2   8   8    6.34    1.77
  -3  -8  -8    0.75    1.43
   3   8   8    1.73    1.44
  -3   8  -8    2.89    2.42
  -4  -8  -8    1.63    1.63
  -4  -8  -8    0.20    1.19
   4   8   8    0.72    1.61
  -4   8  -8    4.33    2.73
  -5  -8  -8    1.20    1.75
  -5  -8  -8    0.80    1.77
   5   8   8   -1.15    1.51
  -5   8  -8    5.45    2.78
  -6  -8  -8    3.30    1.95
  -6  -8  -8    4.06    2.24
   6   8   8    4.44    2.33
  -6   8  -8   10.49    3.46
  -5  -9   8   30.25    3.40
  -5  -9   8   36.31    3.77
  -5  -9   8   29.75    3.59
   5   9  -8   39.84    6.03
  -4  -9   8   23.00    2.87
  -4  -9   8   18.50    2.75
  -4  -9   8   22.02    2.76
   4   9  -8   13.10    3.69
  -4   9   8   17.16    2.32
  -4   9   8   12.12    2.72
  -3  -9   8    0.10    1.04
   3  -9  -8    0.74    1.07
  -3  -9   8   -1.38    0.92
  -3  -9   8    1.43    1.42
  -3   9   8   -1.46    1.61
  -3   9   8    0.37    1.06
   3   9  -8   -2.68    3.00
  -2  -9   8    0.97    0.86
   2  -9  -8    1.02    1.22
  -2  -9   8    0.91    0.99
  -2   9   8    3.15    1.29
   2   9  -8    2.24    3.15
  -2   9   8    0.69    1.30
  -1  -9   8   47.21    3.00
   1  -9  -8   44.81    3.31
  -1   9   8   53.48    3.46
   1   9  -8   50.67    3.91
  -1   9   8   47.65    3.50
   1   9  -8   49.32    5.95
   0  -9  -8   36.53    3.30
   0  -9   8   40.05    2.59
   0   9   8   31.63    3.08
   0   9   8   33.35    3.41
   0   9  -8   37.26    4.97
  -1  -9  -8   -0.52    1.22
   1  -9   8    1.16    0.95
   1   9   8    0.70    1.25
  -1   9  -8    0.61    1.94
   1   9   8    0.33    1.25
  -2  -9  -8    2.09    1.55
  -2   9  -8    3.28    2.63
   2   9   8    2.53    1.46
  -3  -9  -8   26.80    3.14
   3   9   8   22.38    3.06
  -3   9  -8   20.61    4.32
  -4  -9  -8   23.05    3.16
  -4  -9  -8   21.60    3.36
   4   9   8   17.00    2.99
  -4   9  -8   26.68    4.75
  -5  -9  -8   -0.80    1.68
  -5  -9  -8    3.31    1.97
   5   9   8    1.02    1.78
  -5   9  -8    4.59    2.55
  -5 -10   8   -1.72    1.54
  -5 -10   8    1.97    1.74
  -5 -10   8   -0.42    1.63
   5  10  -8    0.55    2.63
  -4 -10   8    0.11    1.47
  -4 -10   8    0.01    1.29
  -4 -10   8    1.51    1.59
  -4  10   8   -2.93    1.71
   4  10  -8    0.95    2.32
   3 -10  -8   13.90    1.97
  -3 -10   8   17.53    2.72
  -3 -10   8   16.29    2.26
  -3  10   8    8.95    2.43
  -3  10   8   15.53    2.07
   3  10  -8   14.04    4.42
  -2 -10   8   60.07    3.58
   2 -10  -8   58.73    3.61
   2  10  -8   62.75    7.17
  -2  10   8   56.87    4.34
  -2  10   8   56.43    3.62
  -1 -10   8    1.12    1.08
   1 -10  -8    1.06    1.19
   1  10  -8   -3.86    1.56
   1  10  -8   -2.81    2.42
  -1  10   8    0.22    1.41
  -1  10   8    0.20    1.08
   0 -10  -8   -1.53    1.14
   0 -10   8   -1.05    0.73
   0  10   8    0.53    1.31
   0  10   8   -0.97    1.07
   0  10  -8    1.42    2.29
  -1 -10  -8   22.91    2.82
  -1  10  -8   25.73    4.25
   1  10   8   20.19    2.88
  -2 -10  -8   43.82    3.96
  -2  10  -8   42.13    5.73
   2  10   8   43.79    4.27
  -3 -10  -8   -1.09    1.39
   3  10   8   -0.15    1.58
  -3  10  -8    2.34    2.77
  -4 -10  -8   -1.07    1.16
  -4 -10  -8   -0.43    1.21
  -4  10  -8    2.86    2.96
   4  10   8    3.05    1.80
  -5 -10  -8   16.41    3.02
  -5 -10  -8   18.53    3.08
   5  10   8   15.27    3.34
  -5  10  -8   16.07    4.32
  -4 -11   8   35.95    3.68
  -4 -11   8   34.48    3.93
  -4  11   8   30.26    4.06
   4  11  -8   35.61    5.88
   3 -11  -8    3.77    1.27
  -3 -11   8    3.31    1.69
  -3 -11   8    4.81    1.57
  -3  11   8   -0.25    1.89
   3  11  -8    2.96    2.93
  -2 -11   8    1.08    1.06
   2 -11  -8    0.87    1.20
  -2 -11   8    0.89    1.46
   2  11  -8   -1.81    2.98
  -2  11   8   -0.10    1.51
  -2  11   8    1.28    1.21
  -1 -11   8    0.66    1.03
   1 -11  -8    0.43    1.35
   1  11  -8   -1.85    1.95
  -1  11   8   -1.00    1.17
  -1  11   8    1.38    1.50
   1  11  -8   -0.41    2.65
   0 -11  -8   40.71    3.60
   0  11   8   38.50    3.47
   0  11  -8   35.70    4.25
   0  11  -8   33.26    5.15
   0  11   8   41.54    4.11
  -1 -11  -8    6.32    1.89
  -1  11  -8    1.96    2.69
   1  11   8    2.55    1.58
  -2 -11  -8    1.46    1.61
   2  11   8    2.30    1.79
  -2  11  -8    8.24    3.08
  -3 -11  -8   -0.41    1.53
  -3  11  -8    4.95    3.35
   3  11   8    1.53    1.74
  -4 -11  -8   17.97    3.07
  -4 -11  -8   11.57    2.86
   4  11   8   17.89    3.24
  -4  11  -8   18.91    4.54
  -4 -12   8   -1.25    1.67
  -4 -12   8   -0.23    1.70
   4  12  -8    3.52    3.68
  -4  12   8   -6.02    2.06
  -3 -12   8   14.96    2.33
  -3 -12   8   11.51    2.49
  -3  12   8   12.89    2.85
   3  12  -8   17.88    4.90
  -2 -12   8    2.59    1.66
   2 -12  -8    0.82    1.19
  -2 -12   8    0.04    1.14
  -2  12   8    1.41    1.77
   2  12  -8   -3.66    2.75
   1 -12  -8    3.74    1.50
   1  12  -8    3.21    3.23
  -1  12   8    6.43    2.09
  -1  12   8    8.25    1.73
   0 -12  -8    1.74    1.41
   0  12  -8   -3.42    2.47
   0  12   8    1.75    1.66
   0  12  -8   -4.01    2.21
  -1 -12  -8    6.85    2.08
  -1  12  -8    6.14    3.39
   1  12   8    9.35    2.34
  -2 -12  -8    1.56    1.71
  -2  12  -8    6.44    3.21
   2  12   8    3.17    1.90
  -3 -12  -8    3.03    1.91
  -3  12  -8   -0.41    2.38
   3  12   8    4.43    2.14
  -3 -13   8   -1.13    1.22
  -3  13   8   -3.06    2.11
   3  13  -8   -5.34    3.12
  -2 -13   8    4.22    1.84
   2 -13  -8    1.35    1.40
  -2  13   8    5.00    2.18
   2  13  -8    2.00    3.29
   1 -13  -8   29.87    3.17
  -1  13   8   26.12    3.65
   1  13  -8   37.45    5.49
   0 -13  -8   34.88    3.56
   0  13  -8   26.79    5.17
   0  13   8   34.00    4.05
   0  13  -8   27.42    4.04
  -1 -13  -8   -1.17    1.54
   1  13   8   -0.25    1.61
  -1  13  -8   -0.63    2.57
  -2 -13  -8    1.08    1.84
  -2  13  -8    5.70    3.29
   2  13   8    5.38    2.19
  -1  14   8   -0.41    1.70
   0 -14  -8    3.04    1.80
   0  14   8   -1.50    1.69
   0  14  -8   -3.78    3.07
  -7   0   9    0.48    2.00
  -7   0   9   -0.43    1.48
  -6   0   9    1.66    1.53
   6   0  -9    2.37    1.99
  -6   0   9   -0.66    1.52
  -5   0   9    1.57    1.38
  -5   0   9   -1.34    0.97
   5   0  -9    1.87    1.83
  -4   0   9    1.48    1.22
   4   0  -9    2.82    1.43
  -4   0   9   -0.60    1.30
  -3   0   9    1.01    0.91
  -3   0   9   -0.40    1.20
   3   0  -9    0.61    1.51
  -2   0   9   -0.02    0.78
   2   0  -9    0.87    1.39
  -1   0   9    1.69    0.97
   1   0  -9    0.60    1.24
   0   0  -9    0.08    1.19
   0   0   9   -1.28    0.91
  -1   0  -9   -0.18    1.08
   1   0   9    0.15    1.15
   2   0   9    0.85    1.21
  -2   0  -9   -1.51    1.13
   2   0   9   -0.44    0.81
   3   0   9   -1.01    1.25
  -3   0  -9    0.26    1.32
   3   0   9   -0.74    0.82
  -4   0  -9   -0.74    1.02
  -4   0  -9    0.05    1.35
  -4   0  -9   -0.06    0.98
  -5   0  -9   -1.53    0.95
  -5   0  -9    0.86    1.27
  -6   0  -9   -0.42    1.28
  -7  -1   9    9.66    2.85
  -7  -1   9   15.50    2.75
  -7   1   9   15.30    3.26
  -7   1   9   13.43    2.63
  -6  -1   9    6.60    2.26
  -6  -1   9   12.60    2.38
  -6   1   9   11.74    2.31
  -6   1   9    8.44    2.39
   6   1  -9    9.75    2.70
   5  -1  -9    1.26    1.74
  -5  -1   9    0.88    1.24
  -5  -1   9    0.23    1.26
  -5   1   9    0.00    1.56
  -5   1   9    0.32    1.32
   5   1  -9    0.01    1.73
  -4  -1   9   58.37    4.15
  -4  -1   9   55.19    3.61
   4  -1  -9   56.90    4.25
   4   1  -9   64.07    4.70
  -4   1   9   47.43    3.61
  -4   1   9   51.98    3.91
   3  -1  -9   27.68    3.15
  -3  -1   9   31.75    3.26
  -3  -1   9   33.86    3.15
   3   1  -9   32.09    3.57
  -3   1   9   29.83    3.00
  -3   1   9   36.57    3.51
  -2  -1   9   24.43    2.63
   2  -1  -9   24.91    2.75
  -2   1   9   20.16    2.48
   2   1  -9   28.44    3.21
  -1  -1   9   -0.06    0.78
   1  -1  -9    1.94    1.33
   1   1  -9    0.24    1.38
  -1   1   9    1.39    0.93
   0  -1   9  119.64    5.70
   0  -1  -9  118.84    5.66
   0   1  -9  113.12    6.11
   0   1   9  130.17    4.57
   0   1   9  119.13    5.71
  -1  -1  -9   30.40    2.62
   1  -1   9   31.14    2.94
  -1   1  -9   26.58    3.12
   1   1   9   29.03    2.93
   1   1   9   30.48    1.96
  -2  -1  -9   27.26    3.06
   2  -1   9   23.10    2.61
  -2   1  -9   23.89    3.18
   2   1   9   23.86    2.19
   2   1   9   26.90    2.96
   3  -1   9   -0.77    1.18
  -3  -1  -9    3.29    1.60
  -3   1  -9   -1.05    1.23
   3   1   9    1.37    1.00
   3   1   9    1.13    1.27
  -4  -1  -9   78.40    4.97
  -4  -1  -9   67.98    4.03
  -4  -1  -9   67.63    4.08
   4  -1   9   67.30    4.34
  -4   1  -9   62.95    3.81
  -4   1  -9   62.44    3.75
  -4   1  -9   60.25    4.90
   4   1   9   68.21    4.12
  -5  -1  -9   10.09    2.06
  -5  -1  -9    8.36    1.90
  -5   1  -9    8.48    1.81
   5   1   9    9.12    2.08
  -5   1  -9    9.17    1.85
  -6  -1  -9    7.72    2.08
  -6  -1  -9    8.57    1.86
  -6   1  -9    7.05    1.86
  -7  -2   9    3.58    2.09
  -7  -2   9    4.82    1.96
   7   2  -9    3.32    2.14
  -7   2   9    5.18    1.94
  -7   2   9    5.45    2.39
  -6  -2   9   63.58    4.43
  -6  -2   9   59.66    4.81
  -6   2   9   50.88    4.03
  -6   2   9   68.45    5.15
   6   2  -9   56.55    5.81
  -5  -2   9   44.57    3.41
  -5  -2   9   51.29    4.09
   5  -2  -9   52.56    4.35
   5   2  -9   47.22    4.92
  -5   2   9   49.80    3.71
  -5   2   9   46.86    4.45
  -4  -2   9   11.59    2.20
   4  -2  -9   10.21    2.22
  -4  -2   9   13.33    2.15
  -4   2   9   15.42    2.18
  -4   2   9   11.17    2.45
   4   2  -9   15.35    2.95
  -3  -2   9    5.58    1.65
  -3  -2   9    3.07    1.16
   3  -2  -9    2.17    1.46
  -3   2   9    1.29    1.23
   3   2  -9    2.46    1.88
   2  -2  -9  159.72    7.01
  -2  -2   9  162.07    7.02
  -2   2   9  166.32    7.06
   2   2  -9  150.37    7.74
   1  -2  -9   76.42    4.24
  -1  -2   9   80.81    4.34
  -1   2   9   75.72    4.39
  -1   2   9   83.67    3.03
   1   2  -9   79.02    5.14
   0  -2  -9   35.44    2.70
   0  -2   9   38.46    2.67
   0   2   9   32.03    1.87
   0   2  -9   39.27    3.31
   0   2   9   34.67    3.14
   1  -2   9    0.34    1.06
  -1  -2  -9   -0.26    0.95
   1   2   9   -0.43    0.64
  -1   2  -9    1.07    1.44
   1   2   9    0.61    0.83
   2  -2   9  144.94    6.57
  -2  -2  -9  139.11    6.51
   2   2   9  134.01    5.84
   2   2   9  132.79    6.40
  -2   2  -9  137.17    7.42
  -3  -2  -9   35.67    3.17
  -3  -2  -9   39.30    3.31
   3  -2   9   31.81    3.28
  -3   2  -9   30.84    3.98
   3   2   9   33.92    2.72
   3   2   9   31.11    3.37
   4  -2   9   31.53    3.21
  -4  -2  -9   30.21    3.03
  -4  -2  -9   29.62    3.47
  -4   2  -9   28.55    3.99
  -4   2  -9   31.24    2.41
   4   2   9   31.08    3.19
  -5  -2  -9    0.31    1.41
  -5  -2  -9    1.79    1.34
  -5   2  -9    0.46    1.03
  -5   2  -9    0.56    0.99
   5   2   9    0.78    1.41
  -5   2  -9   -1.30    1.61
  -6  -2  -9   36.75    3.46
  -6  -2  -9   32.74    3.83
   6   2   9   36.96    4.05
  -7  -3   9    5.40    2.42
  -7  -3   9    9.02    2.36
  -7   3   9   11.85    3.05
   7   3  -9    9.02    2.66
  -7   3   9    5.51    2.00
  -6  -3   9    7.74    1.91
  -6  -3   9    7.27    2.32
  -6   3   9    9.60    2.48
   6   3  -9    7.93    2.55
  -6   3   9    9.85    2.15
  -5  -3   9    2.03    1.80
  -5  -3   9    3.96    1.55
  -5   3   9    0.98    1.43
   5   3  -9    0.41    1.94
  -5   3   9    0.90    1.78
   4  -3  -9   23.44    2.97
  -4  -3   9   17.80    2.46
  -4  -3   9   22.84    2.84
   4   3  -9   21.59    3.55
  -4   3   9   20.14    2.57
   3  -3  -9   34.86    2.95
  -3  -3   9   28.59    2.96
  -3  -3   9   29.14    2.96
   3   3  -9   35.34    4.15
  -3   3   9   23.78    2.81
  -2  -3   9   31.68    3.05
   2  -3  -9   40.39    2.98
  -2  -3   9   40.37    2.97
   2   3  -9   31.56    3.93
  -2   3   9   37.40    1.71
  -2   3   9   40.29    3.04
  -1  -3   9   -0.49    0.90
   1  -3  -9    1.48    1.05
  -1   3   9    0.32    0.47
   1   3  -9    0.02    1.70
  -1   3   9    0.37    0.83
   0  -3   9   27.58    2.54
   0  -3  -9   27.13    2.21
   0   3  -9   21.60    3.23
   0   3   9   22.37    1.66
   0   3   9   21.24    2.52
  -1  -3  -9   36.42    2.62
   1  -3   9   41.63    3.03
   1   3   9   36.56    2.44
  -1   3  -9   42.78    4.31
   1   3   9   40.68    2.91
  -2  -3  -9   56.41    3.40
   2  -3   9   56.87    3.75
   2   3   9   46.75    3.58
   2   3   9   54.28    3.21
  -2   3  -9   53.42    4.63
  -3  -3  -9    1.21    1.25
   3  -3   9    1.81    1.28
  -3  -3  -9   -0.32    0.81
  -3   3  -9    0.55    1.76
   3   3   9   -0.65    1.22
   3   3   9   -0.51    1.05
  -4  -3  -9    6.48    1.75
  -4  -3  -9   15.47    2.40
   4   3   9   11.53    2.15
  -4   3  -9    6.86    2.45
  -4   3  -9   10.70    1.63
  -5  -3  -9   15.15    2.34
  -5  -3  -9   12.72    2.51
  -5   3  -9   12.79    3.20
   5   3   9   15.61    2.62
  -6  -3  -9   21.95    2.90
  -6  -3  -9   20.19    3.25
   6   3   9   24.54    3.39
  -6  -4   9    2.04    1.89
  -6  -4   9    1.91    1.80
   6   4  -9    2.19    2.26
  -6   4   9    0.38    1.34
  -6   4   9   -0.21    1.76
  -5  -4   9   -0.71    1.34
  -5  -4   9   -0.11    1.26
   5   4  -9    0.13    2.08
  -5   4   9    1.28    1.73
  -5   4   9    0.97    1.35
  -4  -4   9    1.37    1.38
  -4  -4   9    0.74    0.94
   4   4  -9    2.33    2.04
  -4   4   9   -0.77    1.17
   3  -4  -9    2.22    1.37
  -3  -4   9    2.06    1.03
  -3  -4   9    1.55    1.23
   3   4  -9    2.19    2.29
  -3   4   9   -0.28    1.08
   2  -4  -9    4.94    1.41
  -2  -4   9    1.75    1.19
  -2  -4   9    2.62    1.28
  -2   4   9    1.37    1.26
  -2   4   9    5.12    0.85
   2   4  -9    4.93    2.45
  -1  -4   9    1.76    1.09
   1  -4  -9    2.60    1.00
  -1   4   9    0.63    0.66
   1   4  -9   -0.64    1.84
  -1   4   9    1.82    0.99
   0  -4   9    0.63    0.94
   0  -4  -9    0.53    0.82
   0   4  -9    0.86    1.40
   0   4   9   -0.12    0.63
   0   4   9    0.32    1.08
   1  -4   9    2.90    1.38
  -1  -4  -9    3.57    1.03
   1   4   9    2.84    1.16
   1   4   9    2.39    1.09
  -1   4  -9    1.38    1.42
  -2  -4  -9    1.00    1.17
  -2  -4  -9    2.40    1.02
   2  -4   9    0.98    1.30
   2   4   9    3.69    1.32
   2   4   9    2.45    1.34
  -2   4  -9    3.86    2.10
  -3  -4  -9    5.19    1.52
  -3  -4  -9    4.27    1.58
   3  -4   9    6.22    1.65
   3   4   9    2.23    1.56
  -3   4  -9    4.02    1.03
   3   4   9    2.58    1.28
  -3   4  -9    5.98    2.51
  -4  -4  -9    2.04    1.41
   4   4   9    1.56    1.35
  -4   4  -9    0.66    1.99
  -5  -4  -9    1.45    1.71
  -5  -4  -9    1.96    1.45
   5   4   9    1.65    1.68
  -5   4  -9    6.07    2.66
  -6  -4  -9    2.86    1.86
  -6  -4  -9   -0.11    1.82
  -6   4  -9    3.95    2.63
   6   4   9    0.73    1.80
  -6  -5   9    2.54    1.84
  -6  -5   9    2.78    1.99
  -6   5   9    3.53    1.74
  -6   5   9    0.61    1.55
   6   5  -9    8.96    3.22
  -5  -5   9    0.23    1.04
  -5  -5   9    1.58    1.57
  -5   5   9    2.07    1.48
   5   5  -9   -0.20    1.68
  -4  -5   9   48.05    3.59
  -4  -5   9   54.36    3.84
   4   5  -9   55.13    5.83
  -4   5   9   51.08    3.57
  -3  -5   9   28.10    2.88
  -3  -5   9   31.77    3.08
  -3   5   9   31.01    2.10
  -3   5   9   34.35    3.15
   3   5  -9   36.29    4.82
  -2  -5   9    8.23    1.60
   2  -5  -9    8.03    1.47
  -2  -5   9    7.02    1.48
  -2   5   9   10.63    1.35
  -2   5   9   12.08    1.89
   2   5  -9   10.24    3.04
  -1  -5   9   -1.60    0.82
   1  -5  -9    0.69    0.70
   1   5  -9    0.72    2.24
  -1   5   9    0.85    0.91
  -1   5   9   -0.18    0.68
   0  -5   9   84.56    4.32
   0   5  -9   73.07    5.69
   0   5   9   86.74    4.10
   0   5   9   82.14    4.60
   1  -5   9   12.04    1.92
  -1   5  -9    7.28    2.45
   1   5   9   12.35    1.90
   1   5   9   11.70    1.72
   2  -5   9    6.99    1.85
  -2  -5  -9    4.09    1.52
   2   5   9    5.74    1.77
  -2   5  -9    8.58    2.43
   2   5   9    5.87    1.58
   3  -5   9    1.76    1.20
  -3  -5  -9    0.96    1.05
  -3   5  -9    1.57    2.21
   3   5   9    0.44    1.31
   3   5   9    1.32    1.34
  -4  -5  -9   48.96    4.16
  -4   5  -9   40.50    5.08
   4   5   9   37.36    3.82
  -5  -5  -9    1.69    1.35
  -5  -5  -9    0.95    1.30
   5   5   9    0.43    1.56
  -5   5  -9   -0.03    2.04
  -6  -5  -9    2.01    1.64
  -6  -5  -9    0.74    1.57
   6   5   9    0.78    1.83
  -6   5  -9    4.45    2.86
  -6  -6   9   37.62    4.08
  -6  -6   9   32.39    3.86
   6   6  -9   40.79    5.92
  -6   6   9   38.45    3.72
  -5  -6   9   37.79    3.78
  -5  -6   9   24.70    3.21
   5   6  -9   31.05    4.92
  -5   6   9   33.46    3.30
  -4  -6   9    8.72    1.94
  -4  -6   9    6.38    1.84
  -4   6   9    8.39    1.75
   4   6  -9    4.25    2.92
  -3  -6   9   -1.10    0.96
  -3  -6   9    1.00    1.15
  -3   6   9    0.67    1.28
   3   6  -9    0.83    2.38
  -3   6   9    3.03    0.99
  -2  -6   9   99.78    5.04
  -2  -6   9  100.25    4.90
   2   6  -9  101.62    7.30
  -2   6   9   98.19    4.55
  -2   6   9  103.05    5.26
  -1  -6   9   32.00    2.91
  -1   6   9   35.13    2.43
   1   6  -9   33.31    4.43
  -1   6   9   37.99    3.34
   0  -6   9   13.66    1.90
   0   6   9   13.98    1.89
   0   6  -9   11.83    3.01
   0   6   9   11.88    2.02
  -1  -6  -9   -0.46    0.81
   1  -6   9    1.19    1.17
   1   6   9    0.00    0.96
   1   6   9    0.07    1.18
  -1   6  -9   -1.87    1.54
   2  -6   9   85.14    4.90
  -2  -6  -9   93.91    5.14
   2   6   9  104.08    5.25
  -2   6  -9   94.31    6.64
   2   6   9   97.20    5.25
   3  -6   9   12.98    1.86
  -3  -6  -9   11.97    2.22
  -3   6  -9    5.98    2.95
   3   6   9   15.98    2.44
  -4  -6  -9    6.71    1.93
  -4   6  -9    9.02    3.13
   4   6   9    7.39    2.05
  -5  -6  -9   -0.69    1.49
  -5  -6  -9    0.03    1.45
   5   6   9    1.69    1.77
  -5   6  -9    3.91    2.62
  -6  -6  -9   38.06    3.86
  -6  -6  -9   24.86    3.89
  -6   6  -9   18.72    4.28
   6   6   9   27.31    3.96
  -6  -7   9    4.81    2.14
  -6  -7   9    4.04    2.03
   6   7  -9    1.71    2.94
  -5  -7   9   -0.24    1.51
  -5  -7   9    1.41    1.52
  -5   7   9   -0.05    1.34
   5   7  -9   -0.94    2.44
  -4  -7   9    3.52    1.40
  -4  -7   9    1.67    1.36
  -4   7   9    3.95    1.55
   4   7  -9   10.67    3.71
  -3  -7   9   18.52    2.37
  -3  -7   9   14.74    2.19
  -3   7   9   12.42    1.84
   3   7  -9    9.11    3.10
  -3   7   9   14.64    2.23
  -2  -7   9   21.58    2.21
  -2  -7   9   20.88    2.44
  -2   7   9   13.92    2.06
   2   7  -9   15.59    3.61
  -2   7   9   20.20    2.18
  -1  -7   9    0.63    1.01
  -1   7   9   -0.69    1.16
  -1   7   9    2.37    1.08
   1   7  -9   -1.20    1.66
   0  -7   9    1.79    1.15
   0  -7  -9    4.33    1.46
   0   7   9    5.23    1.67
   0   7   9    3.35    1.26
   0   7  -9    4.86    2.13
   1  -7   9   13.39    1.96
  -1  -7  -9   11.59    2.03
   1   7   9   16.72    2.29
   1   7   9   11.17    2.16
  -1   7  -9   12.41    3.11
  -2  -7  -9   25.66    2.97
   2  -7   9   30.46    2.88
  -2   7  -9   25.37    4.34
   2   7   9   24.11    2.87
   2   7   9   24.34    2.97
  -3  -7  -9    0.73    1.45
  -3   7  -9    2.27    1.82
   3   7   9   -0.73    1.38
  -4  -7  -9    1.56    1.63
   4   7   9   -0.73    1.39
  -4   7  -9    3.35    2.08
  -5  -7  -9    3.64    1.95
  -5  -7  -9    6.77    2.16
  -5   7  -9    6.10    3.06
   5   7   9    4.59    2.08
  -5  -8   9   -0.16    1.52
  -5  -8   9    2.48    1.70
   5   8  -9    6.65    3.23
  -4  -8   9    1.23    1.43
  -4  -8   9    1.33    1.34
  -4   8   9    0.60    1.36
   4   8  -9    2.01    2.32
  -3  -8   9    5.64    1.57
  -3  -8   9    6.14    1.60
   3  -8  -9    9.31    1.70
   3   8  -9    4.09    3.37
  -3   8   9    7.36    1.82
  -3   8   9    8.56    1.82
   2  -8  -9   22.61    2.48
  -2  -8   9   18.91    2.07
  -2  -8   9   22.02    2.51
  -2   8   9   20.08    2.32
   2   8  -9   21.49    4.23
  -2   8   9   16.95    2.35
   1  -8  -9    0.38    1.09
  -1  -8   9    0.26    1.12
  -1   8   9   -0.57    1.05
  -1   8   9    1.95    1.24
   1   8  -9   -3.94    1.39
   0  -8   9   -1.28    0.89
   0  -8  -9    2.04    1.30
   0   8  -9    0.79    2.27
   0   8   9    2.54    1.43
   0   8   9    0.48    1.15
   1  -8   9    6.56    1.52
  -1  -8  -9    5.24    1.69
   1   8   9    9.39    1.95
  -1   8  -9    8.55    3.08
   1   8   9    4.33    1.73
  -2  -8  -9   22.69    2.82
   2   8   9   27.53    3.10
  -2   8  -9   23.87    4.51
   2   8   9   34.22    3.54
  -3  -8  -9   -0.63    1.07
  -3   8  -9    3.16    2.78
   3   8   9    1.76    1.55
  -4  -8  -9   -1.78    1.41
  -4   8  -9    5.94    2.61
   4   8   9   -0.19    1.60
  -5  -8  -9   10.86    2.67
  -5  -8  -9    0.92    1.80
   5   8   9    3.76    2.04
  -5   8  -9    4.95    3.10
  -5  -9   9    5.55    1.91
  -5  -9   9    5.33    2.05
   5   9  -9    2.52    3.73
  -4  -9   9   42.79    3.90
  -4  -9   9   39.64    3.61
   4   9  -9   36.07    6.15
  -4   9   9   39.55    3.47
   3  -9  -9   17.10    2.22
  -3  -9   9   15.98    2.29
  -3   9   9   17.71    2.39
   3   9  -9   10.27    4.12
  -3   9   9   16.14    2.53
   2  -9  -9    0.88    1.10
  -2  -9   9    0.69    1.12
  -2   9   9    1.10    1.38
   2   9  -9   -0.26    2.22
  -2   9   9    1.67    1.26
   1  -9  -9   16.24    2.30
  -1  -9   9   15.46    2.14
  -1   9   9   16.54    2.32
   1   9  -9   17.56    4.12
  -1   9   9   11.60    2.14
   0  -9   9   53.41    3.29
   0  -9  -9   57.45    3.85
   0   9  -9   54.32    6.12
   0   9   9   56.31    3.94
   0   9   9   55.88    3.93
  -1  -9  -9   14.60    2.37
   1  -9   9   13.28    1.88
  -1   9  -9   20.47    3.91
   1   9   9   13.75    2.47
   1   9   9    8.12    2.13
  -2  -9  -9    2.57    1.64
  -2   9  -9    2.18    2.01
   2   9   9    1.05    1.37
  -3  -9  -9   17.18    2.67
   3   9   9   10.36    2.42
  -3   9  -9   13.45    3.90
  -4  -9  -9   36.24    3.97
  -4  -9  -9   17.91    3.33
  -4   9  -9   29.78    5.34
   4   9   9   29.67    3.89
  -5  -9  -9    2.37    1.62
  -5  -9  -9    2.22    1.98
  -5   9  -9    4.68    3.12
   5   9   9    2.85    2.12
  -4 -10   9   -0.26    1.45
   4  10  -9    1.67    3.55
   3 -10  -9    1.95    1.33
  -3 -10   9    0.17    1.18
  -3  10   9    0.85    1.22
   3  10  -9    2.53    3.41
  -3  10   9   -0.85    1.51
   2 -10  -9   24.18    2.76
  -2 -10   9   26.27    2.81
  -2  10   9   26.54    3.11
  -2  10   9   23.72    2.84
   2  10  -9   35.21    5.68
  -1 -10   9   21.49    2.40
   1 -10  -9   17.81    2.47
  -1  10   9   18.51    2.62
   1  10  -9   13.87    4.10
  -1  10   9   20.90    2.64
   0 -10   9    7.00    1.50
   0 -10  -9    9.93    2.08
   0  10   9    9.21    2.09
   0  10  -9    8.98    3.23
   0  10   9    5.40    1.75
  -1 -10  -9    3.24    1.72
  -1  10  -9    3.99    2.74
   1  10   9    6.45    1.86
   1  10   9    2.90    1.58
  -2 -10  -9   20.52    2.85
  -2  10  -9   19.10    4.19
   2  10   9   14.57    2.73
  -3 -10  -9   11.07    2.40
   3  10   9    9.13    2.40
  -3  10  -9   10.18    3.66
  -4 -10  -9    9.99    2.59
  -4 -10  -9    7.51    2.32
   4  10   9    7.75    2.39
  -4  10  -9    8.80    3.68
  -4 -11   9   -0.10    1.32
   4  11  -9    0.54    2.66
  -3 -11   9    3.40    1.61
   3 -11  -9    2.94    1.64
  -3  11   9    5.34    1.95
   3  11  -9    2.57    3.63
   2 -11  -9    5.24    1.83
  -2 -11   9    5.93    1.62
  -2  11   9    8.99    2.25
  -2  11   9    4.81    1.65
   2  11  -9    1.29    3.46
  -1 -11   9   -1.19    1.11
   1 -11  -9   -0.80    1.36
   1  11  -9   -1.52    2.75
  -1  11   9   -1.08    1.20
  -1  11   9    2.00    1.62
   0 -11  -9    1.23    1.36
   0  11   9   -1.37    1.26
   0  11   9    0.06    1.25
   0  11  -9    0.24    2.66
  -1 -11  -9    6.31    1.96
   1  11   9    7.51    2.10
  -1  11  -9   13.48    3.89
  -2 -11  -9    9.58    2.23
   2  11   9   13.22    2.72
  -2  11  -9   11.21    3.84
  -3 -11  -9   -1.11    1.60
   3  11   9    3.34    2.03
  -3  11  -9   -1.40    2.92
  -3 -12   9    3.08    1.48
  -3  12   9    5.80    2.09
   3  12  -9    0.55    3.49
   2 -12  -9    5.35    1.74
  -2 -12   9   10.02    3.09
   2  12  -9    3.55    3.25
  -2  12   9    8.75    2.24
   1 -12  -9    1.25    1.40
  -1  12   9    0.10    1.38
  -1  12   9    3.19    1.77
   1  12  -9   -1.19    2.97
   0 -12  -9    2.34    1.51
   0  12   9    3.81    1.89
   0  12  -9    2.61    3.20
  -1 -12  -9    5.00    1.87
   1  12   9    7.36    2.22
  -1  12  -9    5.12    3.52
  -2 -12  -9   12.32    2.60
   2  12   9    7.41    2.40
  -2  12  -9   10.88    3.99
   3  12   9    1.56    1.90
   1 -13  -9   34.34    3.59
   1  13  -9   30.72    5.51
  -1  13   9   29.25    3.81
   0 -13  -9   20.99    3.01
   0  13   9   20.54    3.42
   0  13  -9   15.76    4.69
  -1 -13  -9    7.47    2.24
   1  13   9    6.46    2.15
  -1  13  -9    4.59    3.32
  -6   0  10    8.65    2.58
   6   0 -10    6.47    2.54
  -6   0  10    8.79    2.27
  -5   0  10    6.10    2.20
   5   0 -10    7.72    2.38
  -5   0  10    5.04    1.63
   4   0 -10    1.92    1.76
  -4   0  10    2.12    1.36
  -4   0  10    1.03    1.36
  -3   0  10    4.81    1.39
   3   0 -10    4.75    1.86
  -2   0  10   51.21    3.60
   2   0 -10   40.08    3.89
   1   0 -10    8.04    2.07
  -1   0  10    6.91    1.56
   0   0 -10    5.79    1.80
   0   0  10    6.44    1.67
  -1   0 -10    0.14    1.30
   1   0  10   -0.56    1.16
  -2   0 -10  101.21    5.94
   2   0  10  116.54    5.91
   3   0  10    5.33    1.93
  -3   0 -10    6.74    2.08
  -4   0 -10    3.32    1.81
  -4   0 -10    7.19    1.74
   4   0  10    7.49    2.08
  -4   0 -10    6.59    1.59
  -5   0 -10    2.82    1.41
  -5   0 -10    1.94    1.33
  -5   0 -10    5.50    2.04
  -6   0 -10   80.22    5.17
  -6   0 -10   77.03    6.16
  -6  -1  10    2.36    2.04
   6  -1 -10    1.87    1.63
  -6  -1  10    3.68    1.55
  -6   1  10    2.01    1.91
   6   1 -10    0.80    1.93
  -6   1  10    3.35    1.86
   5  -1 -10    2.50    1.86
  -5  -1  10    2.01    1.56
  -5  -1  10   -0.55    1.49
  -5   1  10    0.59    1.53
   5   1 -10   -0.43    1.23
  -5   1  10    0.27    1.55
   4  -1 -10   22.37    3.11
  -4  -1  10   17.71    2.65
  -4  -1  10   19.46    2.67
  -4   1  10   18.75    2.82
   4   1 -10   21.84    3.42
  -4   1  10   20.72    2.76
   3  -1 -10    2.33    1.58
  -3  -1  10    1.28    1.31
   3   1 -10   -0.02    1.58
  -3   1  10   -0.41    0.87
   2  -1 -10   11.63    2.21
  -2  -1  10    7.82    1.64
   2   1 -10    8.88    2.30
  -2   1  10   11.87    2.10
   1  -1 -10   -0.23    1.19
  -1  -1  10   -0.20    0.99
  -1   1  10    2.04    1.36
   1   1 -10    0.23    1.52
   0  -1 -10   71.99    4.26
   0  -1  10   71.28    4.16
   0   1 -10   75.08    4.84
   0   1  10   72.80    4.23
  -1  -1 -10   -0.65    1.14
   1  -1  10    0.56    1.22
   1   1  10   -0.05    0.66
  -1   1 -10    1.48    1.42
   1   1  10   -1.21    0.75
  -2  -1 -10    9.34    2.11
   2  -1  10    6.35    1.81
   2   1  10    6.79    1.33
  -2   1 -10   10.52    2.45
   2   1  10    8.94    2.08
   3  -1  10    0.10    1.31
  -3  -1 -10    1.66    1.54
  -3   1 -10   -0.05    1.39
   3   1  10    0.31    0.98
   3   1  10   -0.16    1.47
   4  -1  10   83.29    5.20
  -4  -1 -10   76.63    5.45
  -4  -1 -10   72.91    4.47
  -4   1 -10   79.59    5.77
   4   1  10   75.96    4.52
   4   1  10   79.93    5.03
  -4   1 -10   72.46    4.37
  -5  -1 -10    2.93    1.53
  -5  -1 -10   -0.54    1.17
  -5  -1 -10    5.79    1.99
  -5   1 -10    1.10    1.19
   5   1  10    0.89    1.39
  -5   1 -10    3.02    1.93
  -5   1 -10    2.04    1.17
  -6  -1 -10    4.41    2.01
  -6   1 -10    3.82    2.32
  -6  -2  10    3.56    1.58
  -6  -2  10    0.93    1.80
  -6   2  10    3.19    1.75
  -6   2  10    3.64    2.15
   6   2 -10    1.83    2.14
   5  -2 -10    0.08    1.66
  -5  -2  10    0.64    1.51
  -5  -2  10   -1.22    1.48
   5   2 -10    3.47    2.28
  -5   2  10    1.94    1.41
  -5   2  10   -1.42    1.32
   4  -2 -10    2.88    1.72
  -4  -2  10    1.24    1.50
  -4  -2  10    3.66    1.49
  -4   2  10    4.40    1.62
   4   2 -10   -0.23    1.80
  -3  -2  10    2.17    1.52
  -3  -2  10    1.98    1.35
   3  -2 -10    4.39    1.79
  -3   2  10    3.28    1.37
   3   2 -10    2.99    1.94
   2  -2 -10    4.69    1.64
  -2  -2  10    4.92    1.57
   2   2 -10    5.12    2.18
  -2   2  10    6.41    1.71
  -1  -2  10   -0.72    0.80
   1  -2 -10   -1.56    1.01
  -1   2  10    0.72    1.16
   1   2 -10   -0.19    1.68
   0  -2 -10    2.38    1.31
   0  -2  10    2.50    1.40
   0   2  10    2.69    1.33
   0   2  10    1.65    0.67
   0   2 -10   -1.08    1.53
  -1  -2 -10    1.70    1.36
   1  -2  10    1.03    1.18
   1   2  10    1.65    1.36
  -1   2 -10    1.93    1.55
   1   2  10    0.89    0.77
  -2  -2 -10    0.15    1.14
   2  -2  10   -0.42    1.18
   2   2  10    2.29    1.55
  -2   2 -10    0.68    1.68
   2   2  10   -0.46    0.80
   3  -2  10   -0.43    1.23
  -3  -2 -10    3.13    1.62
  -3   2 -10    0.54    1.66
   3   2  10   -0.73    1.01
   3   2  10    2.28    1.20
  -4  -2 -10    3.06    1.71
   4  -2  10    1.09    1.44
  -4  -2 -10    2.07    1.54
  -4   2 -10   -1.17    0.95
  -4   2 -10    0.50    1.71
   4   2  10    0.59    1.20
  -5  -2 -10    3.06    1.83
  -5  -2 -10   -0.91    1.24
  -5  -2 -10    1.80    1.45
  -5   2 -10    2.03    1.86
   5   2  10    0.04    1.31
  -6  -2 -10   -0.52    1.41
  -6  -2 -10    0.50    1.82
  -6   2 -10    0.81    1.99
   6   2  10   -1.91    1.45
  -6  -3  10   -0.62    1.72
  -6  -3  10   -0.09    1.64
   6   3 -10    2.13    2.25
  -6   3  10   -1.07    1.39
  -6   3  10   -0.32    1.46
  -5  -3  10   -0.71    1.48
  -5  -3  10   -0.87    1.40
   5   3 -10   -0.04    1.91
  -5   3  10    1.66    1.47
  -4  -3  10   48.36    3.69
  -4  -3  10   43.91    4.15
   4  -3 -10   46.94    3.85
   4   3 -10   48.89    5.23
  -4   3  10   53.00    3.86
   3  -3 -10    0.83    1.24
  -3  -3  10   -2.25    1.02
  -3  -3  10    0.98    1.35
  -3   3  10   -0.32    1.23
   3   3 -10   -1.65    1.79
  -2  -3  10    1.54    1.33
   2  -3 -10   -0.42    1.06
   2   3 -10    0.01    1.87
  -2   3  10    1.12    1.32
  -1  -3  10    0.56    1.00
   1  -3 -10    2.15    1.14
  -1   3  10    0.10    0.45
  -1   3  10    0.37    0.90
   1   3 -10    2.91    2.04
   0  -3 -10  116.83    5.28
   0  -3  10  112.82    5.55
   0   3 -10  119.53    6.88
   0   3  10  116.10    4.67
   0   3  10  111.75    5.81
   1  -3  10    0.76    1.19
  -1  -3 -10    0.73    1.09
  -1   3 -10    1.30    1.83
   1   3  10    1.42    0.86
   1   3  10    1.74    1.30
   2  -3  10    0.00    1.28
  -2  -3 -10    0.96    1.13
   2   3  10    1.75    1.16
  -2   3 -10   -0.25    1.67
   2   3  10    1.76    1.11
  -3  -3 -10    2.10    1.48
   3  -3  10   -1.54    1.21
  -3  -3 -10    0.49    1.31
  -3   3 -10    2.04    1.76
   3   3  10    0.60    1.17
   3   3  10   -1.70    1.20
   4  -3  10   89.40    5.09
  -4  -3 -10   84.61    4.88
  -4   3 -10   76.00    6.13
   4   3  10   70.06    4.59
  -5  -3 -10    0.11    1.55
  -5  -3 -10    0.06    1.54
  -5   3 -10    3.88    2.28
   5   3  10    1.19    1.54
  -6  -3 -10    3.04    1.56
  -6  -3 -10    0.93    1.76
   6   3  10    0.44    1.63
  -6   3 -10    4.77    2.35
  -6  -4  10   14.72    2.78
  -6  -4  10   19.88    3.34
  -6   4  10   16.58    2.83
   6   4 -10   19.62    4.02
  -5  -4  10    2.70    1.58
  -5  -4  10    0.73    1.63
   5   4 -10    3.99    2.57
  -5   4  10    2.66    1.72
  -4  -4  10    8.12    2.03
  -4  -4  10    2.66    1.59
  -4   4  10    3.88    1.66
   4   4 -10    6.58    2.68
  -3  -4  10   -1.28    1.20
  -3  -4  10   -0.61    1.16
   3  -4 -10    0.91    1.26
  -3   4  10   -0.37    1.25
   3   4 -10    2.75    2.41
  -2  -4  10   73.69    4.33
   2  -4 -10   82.74    4.32
   2   4 -10   69.54    5.74
  -2   4  10   83.13    4.75
   1  -4 -10    1.85    1.07
  -1  -4  10   -0.34    1.19
  -1   4  10    1.20    1.39
   1   4 -10   -0.49    1.43
  -1   4  10    1.07    0.66
   0  -4 -10   10.96    1.54
   0  -4  10   10.94    1.87
   0   4  10    7.87    1.70
   0   4  10   11.14    1.40
   0   4 -10    9.03    2.77
   1  -4  10    2.48    1.31
   1   4  10    1.49    1.01
   1   4  10    4.30    1.45
  -1   4 -10    1.59    1.99
   2  -4  10  113.21    5.96
  -2   4 -10  104.41    7.10
   2   4  10  103.66    5.78
   2   4  10  111.00    5.25
   3  -4  10    2.08    1.33
  -3  -4 -10   -0.65    1.32
   3   4  10    0.37    1.11
  -3   4 -10    0.12    2.07
   3   4  10   -1.40    1.31
   4  -4  10    5.20    1.58
  -4  -4 -10    7.80    2.00
   4   4  10    4.28    1.72
  -4   4 -10    6.92    2.80
  -5  -4 -10    1.79    1.92
  -5  -4 -10    4.39    1.86
  -5   4 -10    7.29    2.95
   5   4  10    3.39    1.82
  -6  -4 -10   52.81    5.28
  -6  -4 -10   56.48    4.39
   6   4  10   65.43    4.99
  -6   4 -10   63.74    6.82
  -6  -5  10    1.81    1.81
  -6  -5  10    9.05    2.54
  -6   5  10    9.48    2.19
   6   5 -10    6.69    3.03
  -5  -5  10    2.18    1.29
  -5  -5  10    3.13    1.80
   5   5 -10   -2.26    2.27
  -5   5  10    0.76    1.31
  -4  -5  10   18.74    2.71
  -4  -5  10   20.58    2.85
  -4   5  10   14.78    2.39
   4   5 -10   17.82    3.80
  -3  -5  10    7.76    1.88
  -3  -5  10    6.69    1.67
  -3   5  10    5.87    1.85
   3   5 -10    7.94    3.16
   2  -5 -10   18.02    2.09
  -2  -5  10   11.83    2.05
  -2   5  10   15.52    2.40
   2   5 -10   16.33    3.56
  -1  -5  10    1.95    1.26
   1   5 -10    0.25    1.98
  -1   5  10    0.28    1.20
  -1   5  10    0.86    0.71
   0  -5  10   38.12    3.27
   0   5  10   32.35    3.35
   0   5 -10   41.35    4.62
   0   5  10   40.51    2.56
   1  -5  10    1.42    1.21
   1   5  10    3.43    1.28
  -1   5 -10    4.74    2.41
   1   5  10    4.79    1.47
   2  -5  10   18.79    2.61
  -2  -5 -10   13.34    2.26
   2   5  10    7.29    1.98
  -2   5 -10   10.40    3.14
   2   5  10   14.82    2.14
  -3  -5 -10    0.36    1.45
   3  -5  10    0.31    1.26
   3   5  10    0.22    1.15
   3   5  10   -0.22    1.42
  -3   5 -10    0.22    2.32
  -4  -5 -10   26.54    3.38
   4   5  10   30.00    3.44
  -4   5 -10   23.71    4.47
  -5  -5 -10    2.01    1.61
  -5  -5 -10    1.93    1.86
  -5   5 -10    4.73    2.86
   5   5  10    0.92    1.69
  -6  -6  10    1.57    1.98
  -6  -6  10    2.12    1.81
   6   6 -10    6.54    2.95
  -6   6  10    3.69    1.70
  -5  -6  10    5.28    1.62
  -5  -6  10    6.98    2.15
  -5   6  10    4.79    1.70
   5   6 -10    7.07    3.29
  -4  -6  10    8.07    2.05
  -4  -6  10    5.73    1.93
  -4   6  10    8.58    1.92
   4   6 -10    9.76    3.57
  -3  -6  10    0.06    1.24
  -3  -6  10    0.32    1.09
  -3   6  10   -0.18    1.29
   3   6 -10   -0.37    2.45
  -2  -6  10   13.48    2.19
   2   6 -10   10.79    3.42
  -2   6  10   13.94    2.32
  -1  -6  10    3.19    1.35
   1   6 -10    6.43    2.80
  -1   6  10    5.04    1.17
  -1   6  10    8.13    1.76
   0  -6  10    2.41    1.24
   0   6  10    2.16    1.02
   0   6 -10    1.96    1.82
   0   6  10    1.57    1.43
  -1  -6 -10    0.87    1.16
   1  -6  10    1.75    1.28
   1   6  10    1.34    1.10
  -1   6 -10   -0.36    2.07
   1   6  10    1.39    1.07
  -2  -6 -10   11.68    2.16
   2  -6  10   11.25    2.17
   2   6  10   13.87    2.23
   2   6  10   16.04    2.67
  -2   6 -10   16.75    3.70
  -3  -6 -10    5.22    1.86
   3  -6  10    3.70    1.43
  -3   6 -10    4.13    2.57
   3   6  10    3.31    1.66
   3   6  10    3.16    1.57
  -4  -6 -10   -0.16    1.56
  -4   6 -10    1.62    2.61
   4   6  10    1.33    1.47
  -5  -6 -10    0.95    1.71
  -5  -6 -10   -0.28    1.26
   5   6  10   -1.67    1.28
  -5   6 -10    1.25    2.54
  -5  -7  10    1.07    1.62
  -5  -7  10   -0.60    1.51
   5   7 -10    0.79    2.86
  -5   7  10    1.53    1.49
  -4  -7  10   15.89    2.50
  -4  -7  10   12.54    2.33
   4   7 -10   17.67    4.36
  -4   7  10   15.93    2.47
  -3  -7  10    1.33    1.46
  -3  -7  10    1.44    1.19
   3   7 -10   -3.19    2.67
  -3   7  10    2.10    1.42
  -2  -7  10    1.70    1.24
   2   7 -10   -1.74    1.75
  -2   7  10    1.49    1.02
  -2   7  10    0.32    0.96
  -1  -7  10    0.69    1.03
  -1   7  10    1.01    0.87
   1   7 -10   -1.68    2.17
  -1   7  10   -0.98    1.19
   0  -7 -10   46.13    3.21
   0  -7  10   38.49    2.95
   0   7  10   36.81    3.69
   0   7 -10   43.45    5.38
   0   7  10   44.03    3.11
   1  -7  10    0.24    1.12
  -1  -7 -10    2.31    1.44
  -1   7 -10    2.07    2.42
   1   7  10    1.76    1.46
   1   7  10    2.94    1.48
   2  -7  10   -0.05    1.19
  -2  -7 -10    2.11    1.07
  -2   7 -10    0.41    2.19
   2   7  10    0.85    1.14
   2   7  10    0.25    1.30
  -3  -7 -10    0.49    1.55
   3   7  10    2.89    1.64
  -3   7 -10    1.38    2.66
  -4  -7 -10   41.68    4.14
  -4   7 -10   27.95    5.06
   4   7  10   39.44    4.20
  -5  -7 -10   -0.25    1.68
  -5  -7 -10    2.13    2.03
  -5   7 -10    1.37    2.54
   5   7  10    0.87    1.74
  -5  -8  10   -0.67    1.01
  -5  -8  10   -0.47    1.68
   5   8 -10    2.05    2.49
  -4  -8  10    7.15    2.01
  -4  -8  10    6.47    1.78
  -4   8  10    4.90    1.75
   4   8 -10   10.96    3.92
  -3  -8  10    6.27    1.58
  -3  -8  10    6.20    1.57
  -3   8  10    4.10    1.69
   3   8 -10    2.71    2.63
  -2  -8  10   29.55    3.04
   2  -8 -10   28.22    2.99
  -2   8  10   33.06    2.66
   2   8 -10   22.00    4.33
  -2   8  10   27.39    3.07
  -1  -8  10   -0.68    1.06
   1  -8 -10    1.92    1.31
  -1   8  10    4.25    1.28
   1   8 -10    2.49    2.69
  -1   8  10   -0.35    0.90
   0  -8  10    8.73    1.66
   0  -8 -10   12.51    2.18
   0   8 -10   11.97    3.53
   0   8  10   10.37    1.95
   0   8  10   13.06    2.14
   1  -8  10   11.49    1.87
  -1  -8 -10   15.35    2.44
  -1   8 -10   11.80    3.31
   1   8  10   16.93    2.64
   1   8  10   11.32    2.21
  -2  -8 -10   30.18    3.46
   2   8  10   32.84    3.52
   2   8  10   39.02    3.84
  -2   8 -10   38.36    5.37
  -3  -8 -10    0.42    1.45
  -3   8 -10   -0.56    1.86
   3   8  10    1.03    1.66
  -4  -8 -10    4.86    1.68
   4   8  10    4.38    2.01
  -4   8 -10    7.65    3.41
  -4  -9  10    4.04    1.79
   4   9 -10    4.06    2.97
  -4   9  10    5.61    1.80
  -3  -9  10    5.72    1.70
   3  -9 -10    2.60    1.48
  -3   9  10    7.19    1.86
   3   9 -10    1.83    2.72
  -2  -9  10   30.55    3.14
   2  -9 -10   28.94    3.08
  -2   9  10   30.11    3.18
  -2   9  10   28.94    3.21
   2   9 -10   29.40    4.97
   1  -9 -10    4.70    1.55
  -1  -9  10    6.29    1.54
  -1   9  10    4.57    1.64
  -1   9  10    8.48    1.87
   1   9 -10    3.61    2.57
   0  -9  10   10.67    1.82
   0  -9 -10   13.57    2.29
   0   9 -10    9.19    3.49
   0   9  10   14.39    2.33
   0   9  10   14.67    2.44
  -1  -9 -10    6.32    1.85
   1   9  10    2.07    1.61
   1   9  10    2.38    1.44
  -1   9 -10    5.30    2.95
  -2  -9 -10   24.52    3.15
  -2   9 -10   21.92    4.16
   2   9  10   21.31    3.01
  -3  -9 -10    1.01    1.68
   3   9  10    2.40    1.76
  -3   9 -10   -0.19    2.90
  -4  -9 -10   13.34    2.72
  -4  -9 -10    9.37    2.39
  -4   9 -10   16.02    4.27
   4   9  10   17.37    3.15
  -4 -10  10    5.48    1.92
   4  10 -10   10.32    4.38
  -3 -10  10    1.72    1.39
   3 -10 -10    0.90    1.36
   3  10 -10   -3.00    3.12
  -3  10  10    1.13    1.31
  -2 -10  10    3.50    1.51
   2 -10 -10    4.09    1.56
   2  10 -10   -0.62    3.03
  -2  10  10    6.30    1.76
  -2  10  10    5.89    2.16
   1 -10 -10   16.40    2.52
  -1 -10  10   19.58    2.50
  -1  10  10   18.76    2.67
   1  10 -10   23.24    4.76
  -1  10  10   19.31    2.66
   0 -10 -10   14.03    2.37
   0  10  10   14.47    2.50
   0  10  10   10.28    2.24
   0  10 -10    7.55    3.50
  -1 -10 -10    0.14    1.53
   1  10  10    1.87    1.68
  -1  10 -10    0.72    2.59
   1  10  10    1.89    1.65
  -2 -10 -10    6.52    2.06
  -2  10 -10   12.16    3.86
   2  10  10    8.61    2.25
  -3 -10 -10   11.18    2.39
   3  10  10   12.42    2.70
  -3  10 -10    5.43    3.56
  -3 -11  10    5.31    1.81
   3  11 -10    5.42    4.17
  -2 -11  10    1.37    1.58
   2 -11 -10    0.37    1.47
   2  11 -10    0.35    2.58
  -2  11  10    2.49    1.44
   1 -11 -10    0.63    1.62
   1  11 -10   -3.69    2.80
  -1  11  10    2.03    1.59
  -1  11  10    1.81    1.69
   0 -11 -10   12.40    2.37
   0  11 -10    7.17    3.71
   0  11  10    9.79    2.18
   0  11  10   13.02    2.51
  -1 -11 -10   12.34    2.52
  -1  11 -10   11.48    3.45
   1  11  10   14.21    2.65
  -2 -11 -10    2.20    1.73
   2  11  10    3.47    1.77
  -2  11 -10    0.87    2.18
   3  11  10    2.46    2.00
   1 -12 -10    2.56    1.83
  -1  12  10    4.53    1.95
  -1  12  10    0.29    1.42
   1  12 -10    4.17    3.53
   0 -12 -10    3.84    1.76
   0  12 -10   -1.63    3.17
   0  12  10    7.27    2.10
  -1 -12 -10    4.09    1.70
   1  12  10    4.23    2.05
  -1  12 -10    5.79    3.48
   6   0 -11    0.27    2.02
  -6   0  11    0.03    1.92
  -6   0  11   -2.30    1.00
  -5   0  11   -1.82    1.61
   5   0 -11    0.30    1.75
  -5   0  11    0.43    1.43
  -4   0  11   -2.29    1.19
   4   0 -11    0.06    1.64
   3   0 -11    1.28    1.66
  -3   0  11    0.12    1.29
  -2   0  11    0.16    0.95
   2   0 -11    0.88    1.55
   1   0 -11    0.69    1.51
  -1   0  11    1.22    1.36
   0   0  11    1.98    1.43
   0   0 -11    0.70    1.37
  -1   0 -11   -1.83    1.31
   1   0  11   -0.75    0.95
  -2   0 -11    0.38    1.44
   2   0  11   -0.42    1.38
   3   0  11    0.76    1.62
  -3   0 -11   -0.33    1.56
  -4   0 -11    2.28    1.90
  -4   0 -11   -0.38    1.23
  -4   0 -11   -0.30    1.31
   4   0  11    1.78    1.87
  -5   0 -11    0.54    1.71
  -5   0 -11    1.44    1.28
  -5   0 -11    0.59    1.42
   6  -1 -11   10.84    2.85
  -6  -1  11   12.29    2.41
  -6  -1  11    5.53    2.23
   6   1 -11   12.29    3.10
  -6   1  11    8.25    2.40
  -6   1  11    9.50    2.83
  -5  -1  11    4.82    2.01
   5  -1 -11    5.24    2.18
  -5  -1  11    3.22    1.69
   5   1 -11    5.51    2.34
  -5   1  11    5.45    2.03
  -5   1  11    3.02    2.12
   4  -1 -11    2.64    1.72
  -4  -1  11    0.85    1.67
  -4  -1  11    3.68    1.80
  -4   1  11    2.56    1.61
   4   1 -11    3.46    2.12
  -3  -1  11    4.48    1.66
   3  -1 -11    2.62    1.74
  -3   1  11    1.67    1.58
   3   1 -11    4.09    1.94
  -2  -1  11    6.01    1.84
   2  -1 -11    3.19    1.68
  -2   1  11    3.80    1.62
   2   1 -11    4.63    2.16
   1  -1 -11    5.23    1.82
  -1  -1  11    7.52    1.88
   1   1 -11    4.33    2.01
  -1   1  11    4.33    1.68
   0  -1 -11    0.67    1.48
   0  -1  11    3.00    1.50
   0   1 -11   -0.41    1.54
   0   1  11   -0.31    1.23
   1  -1  11    3.75    1.65
  -1  -1 -11    1.96    1.66
   1   1  11   -0.32    1.26
  -1   1 -11    2.93    1.73
  -2  -1 -11   -0.45    1.36
   2  -1  11    1.14    1.41
  -2   1 -11    0.82    1.49
   2   1  11    0.36    0.75
   2   1  11    1.09    1.32
   3  -1  11    5.06    1.91
  -3  -1 -11    4.19    2.10
  -3   1 -11    1.19    1.75
   3   1  11    3.66    1.50
   3   1  11    3.45    1.83
   4  -1  11    0.67    1.85
  -4  -1 -11    0.91    1.43
  -4  -1 -11    2.59    1.88
  -4   1 -11    0.50    1.12
  -4   1 -11    1.02    1.77
   4   1  11    1.98    1.82
  -5  -1 -11    0.58    1.35
  -5  -1 -11   -1.08    1.37
  -5   1 -11    3.00    1.99
  -5   1 -11   -0.15    1.21
  -5   1 -11   -1.25    1.12
  -6  -2  11    1.44    1.41
  -6  -2  11    0.17    1.89
  -6   2  11    0.32    2.04
  -6   2  11    2.04    1.80
   6   2 -11    6.07    2.77
  -5  -2  11    1.71    1.60
  -5  -2  11    1.35    1.60
   5  -2 -11    0.27    1.79
  -5   2  11    1.88    1.76
   5   2 -11   -1.39    1.92
  -4  -2  11   22.26    2.96
  -4  -2  11   21.79    3.03
   4  -2 -11   20.18    3.00
  -4   2  11   15.96    2.67
   4   2 -11   20.20    3.46
  -3  -2  11    7.02    1.94
   3  -2 -11    6.59    2.09
   3   2 -11   12.60    2.91
  -3   2  11    8.35    2.07
  -2  -2  11    3.81    1.66
   2  -2 -11    1.79    1.43
   2   2 -11    1.09    2.04
  -2   2  11    4.67    1.68
  -1  -2  11   -0.08    1.22
   1  -2 -11    0.63    1.37
  -1   2  11   -0.43    0.92
   1   2 -11    0.40    1.89
   0  -2  11    7.26    1.88
   0  -2 -11    7.38    1.81
   0   2 -11    7.33    2.41
   0   2  11    8.06    2.01
   1  -2  11    9.54    1.97
  -1  -2 -11    2.79    1.66
   1   2  11    4.53    1.02
   1   2  11    3.31    1.61
  -1   2 -11    6.41    2.22
   2  -2  11   -0.73    1.33
  -2  -2 -11   -0.77    1.21
   2   2  11   -0.70    0.99
   2   2  11    0.31    0.91
  -2   2 -11    1.76    1.64
   3  -2  11    2.03    1.67
  -3  -2 -11    0.58    1.40
   3   2  11   -2.49    1.36
  -3   2 -11   -0.17    1.70
   3   2  11   -0.11    0.99
   4  -2  11   -0.45    1.55
  -4  -2 -11    0.73    1.39
  -4   2 -11   -0.41    1.11
   4   2  11    1.25    1.29
  -4   2 -11   -0.39    1.74
  -5  -2 -11    5.16    1.89
  -5  -2 -11    5.06    1.87
  -5   2 -11    5.99    2.51
   5   2  11    5.79    2.07
  -6  -3  11    1.28    1.47
  -6  -3  11    4.99    2.24
  -6   3  11    2.32    1.86
   6   3 -11    5.98    2.76
  -5  -3  11    3.37    1.47
  -5  -3  11    2.87    1.86
   5   3 -11    3.86    2.43
  -5   3  11    2.93    1.92
  -4  -3  11   25.00    3.20
  -4  -3  11   22.74    2.98
   4  -3 -11   29.25    3.57
   4   3 -11   24.51    3.98
  -4   3  11   18.45    2.83
   3  -3 -11    0.88    1.38
  -3  -3  11    2.08    1.45
  -3   3  11    0.10    1.33
   3   3 -11   -0.45    1.96
  -2  -3  11   -0.01    1.32
   2  -3 -11    1.70    1.27
   2   3 -11   -0.10    2.06
  -2   3  11    0.75    1.44
  -1  -3  11    0.12    1.26
   1  -3 -11    1.69    1.27
   1   3 -11    2.79    2.25
  -1   3  11    0.46    1.05
   0  -3 -11   22.75    2.51
   0  -3  11   27.73    3.00
   0   3  11   25.60    2.93
   0   3 -11   17.88    3.22
   1  -3  11   -0.36    1.25
  -1  -3 -11   -1.19    1.11
  -1   3 -11   -0.05    1.59
   1   3  11    0.88    0.84
   1   3  11    1.59    1.10
   2  -3  11    0.31    1.36
   2   3  11   -0.39    0.97
  -2   3 -11   -0.01    1.59
   2   3  11   -0.13    0.92
   3  -3  11    5.71    1.99
  -3  -3 -11    7.60    2.05
  -3   3 -11    0.84    1.99
   3   3  11    7.28    1.75
   3   3  11    6.36    2.09
   4  -3  11    7.11    2.36
  -4  -3 -11    7.95    2.05
  -4   3 -11    6.98    2.50
   4   3  11    7.73    1.90
  -5  -3 -11   -3.84    1.29
  -5  -3 -11   -0.44    1.57
  -5   3 -11    4.30    2.34
   5   3  11    1.46    1.60
  -5  -4  11    2.86    1.85
  -5  -4  11    0.80    1.64
   5   4 -11    4.06    2.51
  -5   4  11    1.47    1.61
  -4  -4  11    3.91    1.73
  -4  -4  11    3.08    1.47
  -4   4  11    2.51    1.53
   4   4 -11    8.17    2.94
   3  -4 -11    1.77    1.32
  -3  -4  11    1.80    1.15
   3   4 -11    1.16    2.42
  -3   4  11    0.14    1.45
   2  -4 -11   12.48    2.02
  -2  -4  11    9.78    2.06
  -2   4  11    9.34    1.94
   2   4 -11    6.58    2.85
  -1  -4  11    0.85    1.09
   1   4 -11    2.51    1.91
  -1   4  11    3.11    1.34
   0  -4  11    2.58    1.51
   0   4  11    5.95    1.10
   0   4  11    3.55    1.45
   0   4 -11    7.07    2.60
   1  -4  11    0.92    1.27
  -1   4 -11    3.09    2.22
   1   4  11    1.18    1.35
   1   4  11    0.41    0.89
   2  -4  11   14.64    2.61
  -2   4 -11   14.82    3.33
   2   4  11   11.72    1.98
   2   4  11   12.64    2.39
  -3  -4 -11    2.10    1.64
   3  -4  11    3.51    1.66
  -3   4 -11    2.30    2.49
   3   4  11    0.66    1.26
   3   4  11   -0.22    1.11
   4  -4  11    3.06    1.72
  -4  -4 -11    4.08    1.93
   4   4  11    1.95    1.58
  -4   4 -11    8.19    3.14
  -5  -4 -11    2.50    1.78
  -5  -4 -11    1.62    1.56
   5   4  11   -0.40    1.62
  -5   4 -11    0.13    2.27
  -5  -5  11    1.31    1.74
  -5  -5  11    4.85    2.01
  -5   5  11    3.99    1.76
   5   5 -11   -0.12    2.52
  -4  -5  11    1.30    1.22
  -4  -5  11    3.62    1.68
  -4   5  11    3.58    1.73
   4   5 -11    4.74    2.32
  -3  -5  11    3.47    1.69
   3   5 -11    7.06    2.72
  -3   5  11    7.26    2.04
  -2  -5  11   10.83    2.00
   2   5 -11   16.28    3.69
  -2   5  11   22.99    2.97
  -1  -5  11    6.82    1.85
   1   5 -11    5.02    2.26
  -1   5  11    6.84    2.00
   0  -5  11    4.77    1.60
   0   5  11    5.34    1.18
   0   5  11    4.90    1.57
   0   5 -11    0.38    2.26
   1  -5  11    1.81    1.44
   1   5  11    4.91    1.30
   1   5  11    3.43    1.74
  -1   5 -11    4.24    2.46
   2  -5  11    4.14    1.77
  -2  -5 -11    1.00    1.43
   2   5  11    2.24    1.44
  -2   5 -11    3.75    2.44
   2   5  11    2.93    1.66
   3  -5  11    5.01    2.03
  -3  -5 -11    4.06    1.78
   3   5  11    4.89    1.69
  -3   5 -11    3.18    2.85
   3   5  11    4.30    1.56
  -4  -5 -11    8.19    2.26
  -4   5 -11    6.33    3.16
   4   5  11    8.01    2.13
  -5  -5 -11    0.62    1.86
  -5  -5 -11    1.58    1.84
   5   5  11    0.78    1.65
  -5   5 -11   -1.61    2.34
  -5  -6  11    1.14    1.63
  -5  -6  11   -0.47    1.57
  -5   6  11   -0.20    1.50
   5   6 -11    5.96    3.33
  -4  -6  11    9.21    2.11
  -4  -6  11   10.70    2.14
  -4   6  11    9.17    2.26
   4   6 -11   15.40    3.65
  -3  -6  11   24.48    3.02
  -3   6  11   27.48    3.27
   3   6 -11   26.50    4.47
  -2  -6  11    2.94    1.31
   2   6 -11    1.92    2.77
  -2   6  11    4.25    1.85
  -1  -6  11    1.49    1.39
   1   6 -11    2.27    2.68
  -1   6  11    1.18    1.19
   0  -6  11    2.99    1.40
   0   6  11   -1.88    1.19
   0   6 -11   -0.77    2.20
   0   6  11    0.96    0.94
   1  -6  11   21.60    2.81
  -1  -6 -11   27.17    3.11
   1   6  11   20.39    2.83
   1   6  11   29.03    2.89
  -1   6 -11   30.69    4.61
   2  -6  11   -1.10    1.42
  -2  -6 -11    1.05    1.46
   2   6  11    0.82    1.29
  -2   6 -11   -0.93    1.55
   2   6  11    1.92    1.46
  -3  -6 -11   -0.02    1.60
  -3   6 -11   -1.08    2.34
   3   6  11    1.06    1.20
   3   6  11   -0.83    1.23
  -4  -6 -11   -1.50    1.66
  -4   6 -11    0.82    2.79
   4   6  11    0.11    1.47
  -5  -6 -11    2.31    2.13
  -5  -6 -11   10.27    2.50
   5   6  11   13.89    2.87
  -5   6 -11    5.22    3.46
  -5  -7  11   23.84    3.39
  -5  -7  11   19.07    3.08
  -5   7  11   19.14    2.97
   5   7 -11   22.88    5.05
  -4  -7  11   20.26    2.99
   4   7 -11   23.31    4.91
  -4   7  11   31.71    3.41
  -3  -7  11    3.58    1.62
   3   7 -11   -0.99    2.79
  -3   7  11    3.67    1.69
  -2  -7  11   -0.63    1.22
   2   7 -11    1.69    2.80
  -2   7  11    2.52    1.60
  -1  -7  11   32.17    3.23
   1   7 -11   19.14    4.09
  -1   7  11   30.43    3.31
   0  -7  11   36.94    3.41
   0  -7 -11   30.68    3.26
   0   7  11   31.49    3.60
   0   7  11   37.06    2.86
   0   7 -11   39.75    5.31
   1  -7  11    9.22    2.02
  -1  -7 -11    7.13    2.05
  -1   7 -11    8.05    3.04
   1   7  11    6.82    1.74
   1   7  11    3.58    1.55
  -2  -7 -11    3.82    1.74
   2  -7  11    2.61    1.62
  -2   7 -11    7.56    3.03
   2   7  11    6.49    2.07
   2   7  11    3.71    1.59
  -3  -7 -11   19.68    3.10
   3   7  11   18.62    2.90
  -3   7 -11   16.57    4.22
  -4  -7 -11   14.00    2.77
   4   7  11   19.07    3.13
  -4   7 -11   16.72    4.45
  -4  -8  11    6.77    1.95
  -4   8  11    4.23    1.78
   4   8 -11    5.44    3.78
  -3  -8  11   10.69    2.25
  -3   8  11    4.84    1.80
   3   8 -11   10.03    3.48
   2  -8 -11   22.75    2.77
  -2  -8  11   19.12    2.60
   2   8 -11   13.01    3.66
  -2   8  11   15.07    2.61
  -1  -8  11    9.04    2.04
   1  -8 -11    8.02    1.98
  -1   8  11    7.58    2.08
   1   8 -11   10.42    3.65
   0  -8 -11    7.23    1.96
   0  -8  11    5.69    1.68
   0   8 -11    2.40    2.89
   0   8  11    4.01    1.44
   0   8  11    5.58    1.65
  -1  -8 -11    6.43    1.97
   1  -8  11    8.96    2.02
  -1   8 -11    6.99    2.62
   1   8  11    8.74    2.22
   1   8  11   13.47    2.28
  -2  -8 -11   16.17    2.72
   2   8  11   27.42    3.21
   2   8  11   16.42    2.93
  -2   8 -11   20.35    4.38
  -3  -8 -11    7.85    2.32
   3   8  11    5.42    2.03
  -3   8 -11    9.87    3.66
  -4  -8 -11    2.82    1.86
   4   8  11    0.69    1.84
  -4   8 -11    2.57    2.99
  -3  -9  11    1.84    1.49
   3  -9 -11    3.24    1.55
   3   9 -11    2.96    3.66
  -3   9  11    5.01    1.88
   2  -9 -11   11.88    2.17
  -2  -9  11   16.37    2.50
   2   9 -11    3.77    3.46
  -2   9  11   17.61    2.63
  -1  -9  11    0.00    1.36
   1  -9 -11    0.71    1.39
   1   9 -11   -1.35    2.66
  -1   9  11    0.60    1.51
   0  -9 -11    7.99    2.04
   0  -9  11    9.83    1.86
   0   9  11   11.14    2.26
   0   9 -11    9.90    3.85
   0   9  11    8.48    2.21
  -1  -9 -11    1.94    1.78
   1   9  11    1.77    1.47
  -1   9 -11   -0.40    2.42
   1   9  11    2.19    1.78
  -2  -9 -11    4.03    1.98
   2   9  11    6.18    2.01
  -2   9 -11    0.00    2.64
  -3  -9 -11   -1.89    1.49
   3   9  11    0.23    1.67
  -3   9 -11    1.96    2.84
  -3 -10  11    3.11    1.66
   3 -10 -11   -0.39    1.62
   3  10 -11    6.70    3.43
  -3  10  11    1.16    1.45
  -2 -10  11    5.06    1.71
   2 -10 -11    7.51    1.98
  -2  10  11    5.71    1.92
   2  10 -11   12.67    4.14
  -1 -10  11   -0.22    1.29
   1 -10 -11    1.07    1.56
   1  10 -11   -0.67    3.04
  -1  10  11    1.41    1.48
   0 -10 -11    0.95    1.52
   0  10  11    4.83    1.73
   0  10  11    1.44    1.69
   0  10 -11    0.35    3.07
  -1 -10 -11    2.39    1.88
   1  10  11    4.19    2.02
  -1  10 -11    0.07    2.82
   1  10  11    3.39    1.71
  -2 -10 -11    3.08    1.86
   2  10  11    5.07    2.04
  -2  10 -11    3.29    3.17
   1 -11 -11   11.27    2.51
  -1  11  11   12.43    2.45
   1  11 -11   11.72    3.69
   0 -11 -11   29.93    3.60
   0  11 -11   23.60    5.35
   0  11  11   36.76    3.90
   0  11  11   28.79    3.63
  -1 -11 -11    4.93    2.02
   1  11  11    4.46    1.92
  -1  11 -11    5.87    3.54
  -5   0  12    4.16    2.03
   5   0 -12    6.19    2.45
   4   0 -12   69.35    5.26
  -4   0  12   64.50    4.75
   3   0 -12    1.46    1.66
  -3   0  12    0.16    1.50
   2   0 -12   17.02    2.86
  -2   0  12   17.52    2.75
  -1   0  12   37.16    3.80
   1   0 -12   37.19    3.92
   0   0 -12   86.43    5.45
   0   0  12   92.46    5.42
  -1   0 -12    4.56    1.95
   1   0  12    4.02    1.80
   2   0  12    4.28    2.04
  -2   0 -12    6.86    2.20
  -3   0 -12   27.49    3.86
   3   0  12   32.01    3.98
  -4   0 -12   45.36    5.10
  -4   0 -12   40.07    3.88
  -4   0 -12   45.21    4.16
   4   0  12   45.22    4.89
  -5   0 -12    1.74    1.70
  -5   0 -12    1.33    1.48
   5  -1 -12    1.90    1.83
  -5  -1  12    3.56    2.00
  -5   1  12   -0.48    1.28
   5   1 -12   -2.00    1.54
   4  -1 -12    7.66    2.34
  -4  -1  12    8.20    2.22
   4   1 -12    7.46    2.53
  -4   1  12    3.01    1.91
  -3  -1  12    2.55    1.36
   3  -1 -12    4.31    1.98
   3   1 -12    5.73    2.12
  -3   1  12    0.33    1.59
   2  -1 -12   43.88    3.86
  -2  -1  12   50.55    3.74
  -2   1  12   49.50    4.44
   2   1 -12   51.39    4.49
  -1  -1  12    0.33    1.56
   1  -1 -12    4.84    1.87
  -1   1  12    1.52    1.64
   1   1 -12    2.00    1.91
   0  -1 -12    5.44    2.00
   0  -1  12    7.88    2.01
   0   1  12    6.23    1.94
   0   1 -12    7.26    2.33
   1  -1  12    7.43    1.88
  -1  -1 -12    5.39    2.09
  -1   1 -12    9.32    2.45
   1   1  12    4.59    1.93
   2  -1  12   34.70    3.82
  -2  -1 -12   33.73    3.77
  -2   1 -12   32.57    4.14
   2   1  12   30.51    3.64
  -3  -1 -12    6.45    2.12
   3  -1  12    2.06    1.95
  -3   1 -12    2.53    1.89
   3   1  12    2.25    1.92
   4  -1  12    0.79    2.01
  -4  -1 -12    3.08    1.65
  -4   1 -12    2.09    1.57
  -4   1 -12    3.52    2.32
   4   1  12    2.01    1.97
  -5  -1 -12    5.85    2.13
  -5  -1 -12    1.66    1.51
  -5   1 -12    2.47    2.16
   5  -2 -12    2.51    2.05
  -5  -2  12    3.83    1.92
  -5  -2  12    0.96    1.48
   5   2 -12    1.67    2.45
  -5   2  12    4.30    2.06
  -4  -2  12    2.68    1.80
   4  -2 -12    3.11    1.95
  -4   2  12   -0.39    1.60
   4   2 -12    0.20    1.88
  -3  -2  12   -0.04    1.56
   3  -2 -12    1.02    1.58
   3   2 -12   -0.33    1.92
  -3   2  12    1.23    1.61
  -2  -2  12   -0.36    1.48
   2  -2 -12    1.93    1.42
   2   2 -12   -0.72    1.73
  -2   2  12   -2.14    1.40
  -1  -2  12    3.64    1.64
   1  -2 -12    2.59    1.40
   1   2 -12    1.25    1.96
  -1   2  12    2.80    1.58
   0  -2  12    5.03    1.57
   0  -2 -12    2.91    1.51
   0   2  12    3.89    1.44
   0   2 -12    6.20    2.38
   1  -2  12    2.23    1.65
  -1  -2 -12    1.60    1.66
   1   2  12    1.85    1.61
  -1   2 -12    5.97    2.20
   2  -2  12   -0.09    1.51
   2   2  12    0.55    0.95
  -2   2 -12    0.72    1.75
   2   2  12   -0.60    1.50
   3  -2  12    1.06    1.72
   3   2  12    2.45    1.44
   3   2  12    0.05    1.70
  -3   2 -12    1.29    1.80
  -4  -2 -12    2.42    1.62
   4  -2  12    1.96    2.09
   4   2  12    2.70    1.62
  -4   2 -12    1.47    2.08
   4   2  12    4.87    2.07
  -5  -2 -12    2.35    1.71
  -5  -2 -12   -0.06    1.72
  -5   2 -12    2.79    2.29
  -5  -3  12    2.25    1.86
  -5  -3  12   -0.53    1.26
  -5   3  12   -1.97    1.61
   5   3 -12    1.10    2.22
  -4  -3  12    1.68    1.64
   4  -3 -12    6.50    2.19
   4   3 -12    6.32    2.34
  -4   3  12    4.65    1.91
  -3  -3  12    7.47    2.13
   3  -3 -12    9.59    2.06
   3   3 -12    6.22    2.52
  -3   3  12   10.38    2.41
   2  -3 -12   63.97    4.46
  -2  -3  12   68.95    4.68
   2   3 -12   76.47    5.84
  -2   3  12   69.89    4.84
  -1  -3  12    0.06    0.89
  -1   3  12   -1.71    0.85
   1   3 -12   -2.90    1.84
   0  -3  12    4.17    1.79
   0   3  12    5.46    1.92
   0   3 -12    3.88    2.47
   1  -3  12    6.92    1.98
   1   3  12    8.37    2.09
  -1   3 -12   13.04    2.95
   2  -3  12   56.31    4.77
   2   3  12   49.69    4.62
  -2   3 -12   44.37    5.12
   2   3  12   46.08    3.15
   3  -3  12    0.95    1.65
  -3  -3 -12   -0.85    1.51
   3   3  12   -1.75    1.45
   3   3  12    0.49    1.25
  -3   3 -12    1.58    2.09
  -4  -3 -12    4.73    1.97
   4  -3  12    2.66    2.05
  -4   3 -12    4.94    2.62
   4   3  12    3.25    1.60
  -5  -3 -12    4.20    2.05
  -5  -3 -12    8.40    2.45
  -5   3 -12    7.34    2.89
   5   3  12    7.57    2.20
  -5  -4  12    1.34    1.88
  -5  -4  12    0.38    1.74
  -5   4  12    4.58    1.98
   5   4 -12    3.19    2.76
  -4  -4  12   72.80    4.96
  -4   4  12   65.60    4.84
   4   4 -12   75.98    6.37
  -3  -4  12    1.64    1.31
   3   4 -12    4.07    2.74
  -3   4  12   -4.28    1.29
  -2  -4  12    5.18    1.81
  -2   4  12    9.74    2.27
   2   4 -12    4.49    2.65
  -1  -4  12    7.95    2.00
  -1   4  12   10.83    2.16
   1   4 -12    9.16    2.66
   0  -4  12   82.27    4.99
   0   4  12   83.31    5.28
   0   4 -12   85.17    6.43
   1  -4  12    0.57    1.49
   1   4  12   -1.80    1.37
  -1   4 -12    1.72    2.05
   2  -4  12    2.22    1.55
   2   4  12    0.44    1.57
   2   4  12    0.78    1.34
  -2   4 -12    1.38    1.79
  -3  -4 -12   11.70    2.48
   3  -4  12   11.02    2.52
  -3   4 -12    3.29    2.59
   3   4  12    8.64    2.21
   3   4  12    8.77    1.89
   4  -4  12   33.43    4.10
  -4  -4 -12   34.65    3.97
   4   4  12   31.79    3.50
  -4   4 -12   30.16    4.89
  -4  -5  12    2.03    1.79
  -4   5  12    5.36    1.98
   4   5 -12    4.54    3.03
  -3  -5  12    0.60    1.18
  -3   5  12   -2.55    1.39
   3   5 -12   -2.70    1.59
  -2  -5  12   52.73    3.86
  -2   5  12   58.98    4.47
   2   5 -12   52.55    6.02
  -1  -5  12    0.68    1.42
   1   5 -12   -2.55    1.55
  -1   5  12   -0.10    1.11
   0  -5  12   -0.13    1.36
   0   5  12   -0.32    1.08
   0   5 -12   -2.27    2.30
   1  -5  12    0.62    1.47
  -1   5 -12   -1.56    1.97
   1   5  12    1.28    1.57
   2  -5  12   57.57    4.38
  -2  -5 -12   48.00    4.49
   2   5  12   57.51    3.80
   2   5  12   55.27    4.91
  -2   5 -12   48.30    5.58
  -3  -5 -12    1.34    1.71
   3  -5  12   -0.89    1.25
   3   5  12    2.38    1.85
   3   5  12    0.71    1.34
  -3   5 -12    3.55    2.66
  -4  -5 -12    2.61    2.01
  -4   5 -12   -3.12    2.22
   4   5  12   -0.40    1.68
  -4  -6  12    1.65    1.80
  -4   6  12   -3.22    1.33
   4   6 -12    3.56    3.02
  -3  -6  12    7.14    1.94
  -3   6  12    4.96    1.97
   3   6 -12    6.01    2.81
  -2  -6  12    5.46    1.80
   2   6 -12    2.36    2.90
  -2   6  12    2.01    1.67
  -1  -6  12   14.53    2.34
   1   6 -12   10.35    3.48
  -1   6  12    9.01    2.36
   0  -6  12    1.09    1.46
   0   6  12    1.96    1.34
   0   6 -12   -5.08    2.02
   1  -6  12    5.28    1.93
  -1  -6 -12    8.50    2.05
   1   6  12   10.86    2.41
  -1   6 -12   12.29    3.56
   2  -6  12    4.76    1.92
  -2  -6 -12    3.92    1.81
   2   6  12    3.39    1.65
   2   6  12    4.99    1.75
  -2   6 -12    5.60    3.25
  -3  -6 -12   20.72    3.08
   3   6  12   11.16    2.66
  -3   6 -12   20.26    4.38
   3   6  12   16.49    2.58
  -4  -6 -12   -1.24    1.84
  -4   6 -12    2.38    2.87
   4   6  12    0.41    1.62
  -4  -7  12    1.62    1.71
  -4   7  12    5.90    2.15
   4   7 -12    1.08    3.28
  -3  -7  12   16.36    2.74
   3   7 -12   17.01    4.44
  -3   7  12   13.53    2.57
  -2  -7  12   39.18    3.84
   2   7 -12   43.16    5.83
  -2   7  12   39.72    4.11
  -1  -7  12    8.61    2.02
   1   7 -12    1.95    2.86
  -1   7  12    5.66    2.09
   0  -7 -12    6.71    1.92
   0  -7  12    6.82    1.89
   0   7 -12    3.79    2.49
   0   7  12    5.39    1.97
   1  -7  12   34.80    3.47
  -1  -7 -12   21.33    3.04
  -1   7 -12   24.37    4.27
   1   7  12   26.27    3.47
  -2  -7 -12   23.69    3.10
   2   7  12   27.20    3.68
   2   7  12   31.18    3.47
  -2   7 -12   33.57    5.08
  -3  -7 -12    3.47    1.61
   3   7  12    2.85    1.74
  -3   7 -12    6.68    3.17
  -3  -8  12    1.71    1.59
   3   8 -12   -0.55    2.49
  -3   8  12    4.62    1.90
   2  -8 -12    1.85    1.45
  -2  -8  12   -1.17    1.36
  -2   8  12    0.92    1.63
   2   8 -12   -0.31    2.89
  -1  -8  12    5.57    1.95
   1  -8 -12    6.44    1.91
  -1   8  12    5.88    2.14
   1   8 -12    3.51    3.13
   0  -8 -12   42.96    4.19
   0  -8  12   51.88    3.84
   0   8 -12   55.06    6.61
   0   8  12   57.74    4.94
  -1  -8 -12   -0.30    1.43
  -1   8 -12    0.09    2.68
   1   8  12    1.48    1.74
  -2  -8 -12    0.10    1.66
  -2   8 -12    1.28    2.66
   2   8  12    0.49    1.70
   2   8  12    0.21    1.63
  -3  -8 -12    1.40    1.76
   3   8  12    4.53    1.91
  -3   8 -12    7.56    3.55
   2  -9 -12    9.72    2.23
  -2  -9  12   13.75    2.51
  -2   9  12   17.95    2.80
   2   9 -12   25.93    5.20
  -1  -9  12   -0.85    1.47
   1  -9 -12   -0.30    1.36
  -1   9  12    0.75    1.60
   1   9 -12    2.54    3.18
   0  -9 -12    2.19    1.72
   0   9  12    2.23    1.80
   0   9 -12   -3.56    2.87
  -1  -9 -12    3.68    1.67
   1   9  12    3.20    1.94
  -1   9 -12    3.22    3.22
  -2  -9 -12   19.41    3.17
   2   9  12   16.71    2.65
  -2   9 -12   21.01    4.63
   2   9  12   20.63    3.17
   1 -10 -12    6.10    2.02
  -1  10  12   16.91    2.71
   1  10 -12    5.99    3.28
   0 -10 -12   -1.80    1.38
   0  10 -12   -5.16    3.10
   0  10  12   -1.99    1.61
   4   0 -13   -0.74    1.86
  -4   0  13   -0.44    1.24
  -3   0  13   -0.29    1.49
   3   0 -13    0.21    1.71
   2   0 -13    0.04    1.64
  -2   0  13    1.63    1.71
   1   0 -13   -1.96    1.81
  -1   0  13    0.47    1.58
   0   0  13    0.37    1.62
   0   0 -13   -0.20    1.89
   1   0  13   -0.55    1.56
  -1   0 -13   -3.32    1.49
  -2   0 -13   -2.84    1.43
   2   0  13   -2.45    1.42
   3   0  13    1.62    2.07
  -4   0 -13   -0.33    1.56
   4   0  13    2.22    2.05
  -4   0 -13   -1.17    1.45
   4  -1 -13   12.65    2.83
  -4  -1  13   11.48    2.44
   4   1 -13    4.90    2.40
  -4   1  13    8.19    2.41
   3  -1 -13   12.61    2.82
  -3  -1  13   13.13    2.65
  -3   1  13   14.95    2.60
   3   1 -13   11.04    2.70
   2  -1 -13    3.45    1.83
  -2  -1  13    0.28    1.56
  -2   1  13    3.88    2.02
   2   1 -13   -0.03    1.83
   1  -1 -13    3.03    1.82
  -1  -1  13    0.08    1.64
   1   1 -13    3.02    2.15
  -1   1  13    3.68    1.89
   0  -1  13   12.50    2.24
   0  -1 -13   14.26    2.67
   0   1  13    9.57    2.31
   0   1 -13   15.06    3.02
   1  -1  13   30.75    3.61
   1   1  13   22.39    3.04
  -1   1 -13   31.40    4.28
   2  -1  13    2.46    1.52
   2   1  13    0.34    1.74
  -2   1 -13    1.24    1.91
   3  -1  13    6.65    2.37
  -3   1 -13    4.90    2.24
   3   1  13    6.17    2.41
   4  -1  13    8.04    2.84
  -4  -1 -13    8.60    2.38
  -4   1 -13    5.57    1.98
  -4   1 -13    7.69    2.80
   4   1  13    8.82    2.32
  -4  -2  13    3.65    1.97
   4  -2 -13    4.37    2.13
  -4   2  13    4.29    2.02
   4   2 -13    4.09    2.30
   3  -2 -13    1.04    1.95
  -3  -2  13    1.77    1.73
   3   2 -13    6.04    2.51
  -3   2  13   -0.09    1.79
  -2  -2  13   25.52    3.37
   2   2 -13   25.68    3.87
  -2   2  13   20.97    3.07
  -1  -2  13   60.88    4.56
   1   2 -13   60.33    5.71
  -1   2  13   62.39    4.71
   0  -2  13    4.39    1.88
   0   2 -13    6.20    2.51
   0   2  13    3.79    1.61
   1  -2  13    5.41    2.06
   1   2  13    7.61    2.12
  -1   2 -13    2.85    2.27
   2  -2  13   16.52    2.93
  -2   2 -13   28.59    4.12
   2   2  13   18.60    3.11
   3  -2  13   65.10    5.89
  -3  -2 -13   63.23    4.74
  -3   2 -13   59.96    5.98
   3   2  13   67.36    4.96
   4  -2  13    3.00    2.40
  -4  -2 -13    3.90    1.91
   4   2  13    4.36    2.20
  -4   2 -13    2.61    2.65
  -4  -3  13    8.36    2.21
  -4   3  13    9.82    2.49
   4   3 -13    8.54    2.95
  -3  -3  13   27.36    3.58
   3   3 -13   17.94    3.65
  -3   3  13   20.42    3.00
  -2  -3  13    3.27    1.74
   2   3 -13   -3.05    2.12
  -2   3  13    1.50    1.65
  -1  -3  13   -0.76    1.46
   1   3 -13    1.62    2.43
  -1   3  13    2.88    1.52
   0  -3  13   19.37    2.86
   0   3 -13   17.03    3.51
   0   3  13   12.93    2.57
   1  -3  13   35.67    3.90
   1   3  13   35.46    3.83
  -1   3 -13   33.46    4.61
   2  -3  13    0.21    1.61
  -2   3 -13    2.31    2.26
   2   3  13    0.80    1.30
  -3  -3 -13    3.56    1.98
   3  -3  13    4.23    2.09
   3   3  13    2.33    1.95
  -3   3 -13    4.44    2.38
  -4  -3 -13    6.24    2.25
   4  -3  13    6.91    2.67
  -4   3 -13   10.37    3.36
   4   3  13    8.62    2.20
  -4  -4  13    4.26    2.07
  -4   4  13    7.09    2.40
   4   4 -13    0.10    2.28
  -3  -4  13    2.31    1.58
  -3   4  13    2.20    1.60
   3   4 -13    1.81    2.54
  -2  -4  13   -0.67    1.40
   2   4 -13   -3.91    1.38
  -2   4  13    0.66    1.68
  -1  -4  13    1.59    1.18
   1   4 -13   -0.80    2.39
  -1   4  13    1.85    1.76
   0  -4  13    5.87    1.88
   0   4  13    4.41    2.03
   0   4 -13    5.73    2.86
   1  -4  13    3.91    1.87
  -1   4 -13    5.69    2.85
   1   4  13    2.84    1.78
   2  -4  13    4.61    1.95
  -2  -4 -13    0.73    1.57
  -2   4 -13    0.84    2.30
   2   4  13    1.75    1.40
  -3  -4 -13    4.43    2.04
   3  -4  13    3.27    2.23
  -3   4 -13    5.99    2.69
   3   4  13    0.35    1.95
  -3  -5  13    9.03    2.15
  -3   5  13   10.83    2.30
   3   5 -13   19.69    4.26
  -2  -5  13   10.43    2.43
  -2   5  13    9.78    2.58
   2   5 -13    8.31    3.35
  -1  -5  13    2.57    1.29
   1   5 -13   -1.86    2.48
  -1   5  13    1.95    1.87
   0  -5  13   11.02    2.36
   0   5 -13    7.94    3.25
   0   5  13   11.27    2.50
   1  -5  13   26.94    3.50
   1   5  13   35.26    4.10
  -1   5 -13   30.77    4.68
  -2  -5 -13   12.33    2.61
   2  -5  13   11.94    2.48
   2   5  13   11.26    2.42
  -2   5 -13   10.80    3.41
  -3  -5 -13    3.74    2.02
  -3   5 -13    4.64    2.88
   3   5  13    1.60    1.52
  -3  -6  13    4.79    2.01
   3   6 -13    0.86    3.24
  -3   6  13    8.57    2.42
  -2  -6  13    5.51    2.03
  -2   6  13    8.61    2.44
   2   6 -13    5.22    2.78
  -1  -6  13   18.49    2.76
  -1   6  13   20.54    3.22
   1   6 -13   17.57    4.22
   0  -6  13    3.21    1.73
   0   6 -13    2.15    3.05
   0   6  13    1.62    1.48
   1  -6  13    9.51    2.23
  -1  -6 -13    8.51    2.15
  -1   6 -13    9.96    3.60
   1   6  13    7.90    1.98
   2  -6  13    9.94    2.46
  -2  -6 -13    7.14    2.23
   2   6  13    8.94    2.75
  -2   6 -13   12.01    3.75
  -3  -6 -13   36.35    4.06
   3   6  13   27.92    3.83
  -3   6 -13   31.66    5.32
  -2  -7  13   -0.14    1.61
   2   7 -13    6.75    3.46
  -2   7  13    2.02    1.41
  -1  -7  13    1.85    1.60
  -1   7  13    0.95    1.77
   1   7 -13   -1.57    2.83
   0  -7 -13    3.36    1.73
   0  -7  13    4.22    1.82
   0   7  13    2.85    1.70
   0   7 -13    1.16    3.16
   1  -7  13   11.32    2.53
  -1  -7 -13   12.20    2.51
   1   7  13   15.15    2.92
  -1   7 -13    7.02    3.03
  -2  -7 -13    0.95    1.38
  -2   7 -13    0.36    2.70
   2   7  13    3.46    2.07
   1  -8 -13    0.99    1.48
  -1  -8  13   -0.77    1.34
   1   8 -13   -3.50    2.82
  -1   8  13   -2.71    1.14
   0  -8  13    3.90    1.97
   0  -8 -13    6.35    2.18
   0   8 -13    4.28    3.53
   0   8  13    6.19    1.93
  -1  -8 -13    0.23    1.61
  -1   8 -13   -1.23    2.99
   1   8  13   -3.85    1.49
   3   0 -14   -0.72    1.76
  -3   0  14    1.23    1.43
  -2   0  14   13.90    2.95
   2   0 -14   11.86    2.94
  -1   0  14   -2.01    1.42
   1   0 -14    0.92    1.97
   0   0 -14    1.92    2.02
   0   0  14   -0.32    1.16
   1   0  14    4.17    1.73
   2   0  14    1.14    1.88
   3   0  14    1.70    2.14
  -3  -1  14   -0.80    1.28
  -3   1  14    3.35    1.85
   3   1 -14    1.99    2.23
  -2  -1  14   -1.37    1.79
  -2   1  14    3.93    2.11
   2   1 -14    0.42    2.14
  -1  -1  14    0.42    1.25
   1   1 -14    1.53    2.26
  -1   1  14   -1.33    1.65
   0  -1  14   12.40    2.68
   0   1 -14   10.65    3.06
   0   1  14   11.79    2.64
   1  -1  14    1.61    1.86
   1   1  14   -1.03    1.54
  -1   1 -14    0.32    2.35
   2  -1  14   -3.22    1.75
  -2   1 -14   -0.66    2.04
   2   1  14   -0.15    1.64
   3  -1  14    0.86    2.03
   3   1  14    5.65    2.35
  -3  -2  14    3.33    2.00
   3   2 -14    2.66    2.31
  -3   2  14   -1.67    1.78
  -2  -2  14   -0.74    1.12
  -2   2  14    6.00    2.33
   2   2 -14    2.56    2.51
  -1  -2  14    0.04    1.80
  -1   2  14    1.25    1.79
   1   2 -14    1.22    2.45
   0  -2  14   -0.09    1.56
   0   2  14    2.68    1.87
   0   2 -14   -3.95    2.01
   1  -2  14    1.82    1.86
  -1   2 -14   -3.69    2.37
   1   2  14    2.35    1.88
   2  -2  14    0.11    1.92
   2   2  14    5.56    2.17
  -2   2 -14    1.19    2.25
  -3  -2 -14    2.29    1.74
   3  -2  14    0.34    2.12
   3   2  14    1.50    2.17
  -3   2 -14    0.85    2.40
  -3  -3  14   -0.76    1.23
   3   3 -14    2.36    2.60
  -3   3  14    1.41    1.93
  -2  -3  14   -0.30    1.62
  -2   3  14   -0.97    1.23
   2   3 -14   -1.91    2.23
  -1  -3  14    1.80    1.84
   1   3 -14    3.03    2.40
  -1   3  14    2.79    1.92
   0  -3  14    0.72    1.60
   0   3 -14    1.19    2.40
   0   3  14   -0.65    1.34
   1  -3  14    5.87    2.26
  -1   3 -14    0.24    2.55
   1   3  14    3.19    2.04
   2  -3  14   -1.18    1.74
   2   3  14    2.01    1.40
  -2   3 -14   -3.31    1.88
  -2  -4  14    7.97    2.24
  -2   4  14    6.08    2.35
   2   4 -14   12.51    3.64
  -1  -4  14    0.02    1.69
  -1   4  14    2.15    2.02
   1   4 -14   -1.66    2.38
   0  -4  14   -0.56    1.45
   0   4  14   -0.15    1.66
   0   4 -14   -0.36    2.22
   1  -4  14    0.20    1.72
   1   4  14    1.61    1.87
  -1   4 -14   -2.69    2.28
  -2  -4 -14    6.00    2.09
   2  -4  14    1.85    1.88
  -2   4 -14    5.63    2.97
   2   4  14    8.73    2.57
  -2  -5  14    4.75    1.90
   2   5 -14   -0.35    2.91
  -2   5  14    4.59    2.11
  -1  -5  14    4.39    2.20
  -1   5  14    5.88    2.36
   1   5 -14    0.90    2.80
   0  -5  14   16.17    2.86
   0   5  14   19.91    3.32
   0   5 -14   15.55    3.88
   1  -5  14    5.82    2.11
   1   5  14    4.51    2.14
  -1   5 -14    2.72    2.86
  -2  -5 -14   -0.17    1.26
   2  -5  14   -0.16    1.73
  -2   5 -14   -1.23    2.46
   2   5  14    0.06    1.60
  -1  -6  14   12.15    2.62
   1   6 -14    7.21    3.52
  -1   6  14    4.67    1.84
   0  -6  14   -0.53    1.73
   0   6  14   -0.70    1.82
   0   6 -14   -2.01    2.52
  -1  -6 -14    7.00    2.23
   1  -6  14    2.02    1.91
   1   6  14    8.92    2.21
  -1   6 -14    2.41    3.06
  -1   0  15    1.68    2.04
   0   0  15    0.10    1.88
   1   0  15    2.80    1.92
  -1  -1  15   36.62    4.36
   1   1 -15   36.65    5.53
  -1   1  15   41.34    4.69
   0  -1  15    7.27    2.27
   0   1  15    6.31    2.10
   1  -1  15    7.64    2.36
   1   1  15    5.81    2.33
  -1  -2  15   16.26    3.13
  -1   2  15   20.34    3.46
   1   2 -15   16.29    3.83
   0  -2  15    3.50    2.19
   0   2 -15    4.46    2.94
   0   2  15    3.44    2.17
   0   0   0    0.00    0.00
;
_shelx_hkl_checksum     6596
_shelx_res_file
;
TITL NaMnAsO4 in P2(1)/c
    stidy.res
    created by SHELXL-2017/1 at 13:33:28 on 25-Jul-2018
CELL 0.71073   6.09170  11.40720  10.50080  90.0000  91.5167  90.0000
ZERR    8.00   0.00060   0.00100   0.00090   0.0000   0.0030   0.0000
LATT  1
SYMM -X, 1/2+Y, 1/2-Z
SFAC AS Mn Na O
UNIT 8 8 8 32
TEMP 23
L.S. 10
BOND
size 0.12 0.015 0.010
LIST 6
FMAP 2
acta
PLAN 20
WGHT    0.013800
EXTI    0.000825
FVAR       0.08141
AS1   1    0.120800    0.113054    0.331139    11.00000    0.00782    0.00681 =
         0.00686   -0.00042   -0.00021   -0.00017
AS2   1    0.627916    0.358821    0.412902    11.00000    0.00793    0.00722 =
         0.00728    0.00011   -0.00027   -0.00031
MN1   2    0.612900    0.096325    0.230842    11.00000    0.01166    0.00730 =
         0.00927   -0.00032   -0.00090   -0.00096
MN2   2    0.149417    0.121125    0.005554    11.00000    0.01040    0.00788 =
         0.00937    0.00003    0.00083    0.00075
NA1   3    0.119000    0.844665    0.365195    11.00000    0.01788    0.01328 =
         0.02705   -0.00067    0.00831    0.00003
NA2   3    0.373958    0.363737    0.121747    11.00000    0.01949    0.02497 =
         0.04323   -0.01794   -0.00863    0.00315
O1    4    0.134157    0.190940    0.194204    11.00000    0.02144    0.00991 =
         0.00937    0.00145    0.00322    0.00124
O2    4    0.114311    0.201023    0.459622    11.00000    0.01764    0.01206 =
         0.00553   -0.00222    0.00383    0.00007
O3    4    0.590101    0.202576    0.055625    11.00000    0.02454    0.01149 =
         0.00821    0.00014    0.00007    0.00299
O4    4    0.147072    0.555573    0.578233    11.00000    0.00682    0.01018 =
         0.01609   -0.00185   -0.00188   -0.00400
O5    4    0.103411    0.525882    0.171237    11.00000    0.00878    0.01231 =
         0.01575   -0.00133   -0.00022    0.00247
O6    4    0.657203    0.265749    0.294597    11.00000    0.02173    0.01044 =
         0.01147   -0.00640    0.00283   -0.00225
O7    4    0.351342    0.029087    0.345275    11.00000    0.00828    0.01272 =
         0.01413    0.00154    0.00049    0.00284
O8    4    0.397978    0.437804    0.378831    11.00000    0.00754    0.01135 =
         0.01612    0.00391    0.00045    0.00242
HKLF 4
REM  NaMnAsO4 in P2(1)/c
REM R1 =  0.0352 for    1682 Fo > 4sig(Fo)  and  0.0639 for all    2336 data
REM    128 parameters refined using      0 restraints
END
WGHT      0.0138      0.0000
REM Highest difference peak  0.928,  deepest hole -0.939,  1-sigma level  0.228
Q1    1   0.6454  0.1418  0.0851  11.00000  0.05    0.93
Q2    1  -0.0208  0.5025  0.0984  11.00000  0.05    0.86
Q3    1   0.1799  0.5965  0.5147  11.00000  0.05    0.84
Q4    1   0.1721  0.2302  0.4002  11.00000  0.05    0.82
Q5    1   0.7152  0.2473  0.1831  11.00000  0.05    0.81
Q6    1   0.2185  0.2581  0.1529  11.00000  0.05    0.80
Q7    1   0.8621  0.2653  0.3324  11.00000  0.05    0.80
Q8    1   0.2116 -0.0020  0.3441  11.00000  0.05    0.78
Q9    1   0.4880  0.0601  0.1857  11.00000  0.05    0.77
Q10   1   0.0410  0.5586  0.5597  11.00000  0.05    0.76
Q11   1   0.4546  0.0341  0.3628  11.00000  0.05    0.75
Q12   1   0.5860  0.2047 -0.0020  11.00000  0.05    0.74
Q13   1   0.1488  0.6445  0.6704  11.00000  0.05    0.72
Q14   1  -0.0965  0.2418  0.4857  11.00000  0.05    0.71
Q15   1   0.1645  0.2410  0.5608  11.00000  0.05    0.69
Q16   1   0.7075  0.3852  0.3259  11.00000  0.05    0.69
Q17   1   0.2620  0.8462  0.3404  11.00000  0.05    0.69
Q18   1  -0.0165  0.2264  0.1568  11.00000  0.05    0.68
Q19   1   0.2128  0.1168  0.4347  11.00000  0.05    0.68
Q20   1   0.0510  0.5780  0.1194  11.00000  0.05    0.68
;
_shelx_res_checksum     79888
data_global
_journal_date_recd_electronic     2019-05-28
_journal_date_accepted     2019-06-05
_journal_name_full     'Acta Crystallographica, Section E'
_journal_year     2019
_journal_volume     75
_journal_issue      7
_journal_page_first     969
_journal_page_last     971
_journal_paper_category     GI
_journal_paper_doi     10.1107/S2056989019008065
_journal_coeditor_code     VN2148
_publ_contact_author_name
;
Matthias Weil
;
_publ_contact_author_address
;
Institute for Chemical Technologies and Analytics
Division of Structural Chemistry
Vienna University of Technology
Getreidemarkt 9/164-SC
A-1060 Vienna
Austria
;
_publ_contact_author_email     'matthias.weil@tuwien.ac.at'
_publ_contact_author_fax     '+43 1 58801 17199'
_publ_contact_author_phone     '+43 1 58801 17122'
_publ_section_title
;
A new form of NaMnAsO~4~
;
loop_
    _publ_author_name
    _publ_author_footnote
    _publ_author_address
    'Weil, Matthias' .
;
Institute for Chemical Technologies and Analytics
Division of Structural Chemistry
TU Wien
Getreidemarkt 9/164-SC
A-1060 Vienna
Austria
;
    'Veyer, Th\'eo' .
;
IUT Bordeaux 1
15 Rue Naudet
33175 Gradignan
France
;
_publ_section_synopsis
;
The new form of NaMnAsO~4~ (denoted as \b) crystallizes in the monoclinic
crystal system and is isotypic with one form of NaCoPO~4~ and with NaCuAsO~4~.
;
