# Supplementary material for: A new form of NaMnAsO4
Source: Acta Crystallogr E Crystallogr Commun. 2019 Jun 7;75(Pt 7):969–71. doi: 10.1107/S2056989019008065 (PMC6659317; doi:10.1107/S2056989019008065)
Supplement: Supplementary file 2 [file e-75-00969-Isup2.hkl]

#
# h,k,l, Fc-squared, Fo-squared, sigma(Fo-squared), status flag
#
data_I
_shelx_title ' NaMnAsO4 in P2(1)/c'
_shelx_refln_list_code          4
_shelx_F_calc_maximum      394.59
_exptl_crystal_F_000       808.00
_reflns_d_resolution_high  0.6889

loop_
 _space_group_symop_operation_xyz
 'x, y, z'
 '-x, y+1/2, -z+1/2'
 '-x, -y, -z'
 'x, -y-1/2, z-1/2'

_cell_length_a     6.0917
_cell_length_b    11.4072
_cell_length_c    10.5008
_cell_angle_alpha  90.000
_cell_angle_beta   91.517
_cell_angle_gamma  90.000

_shelx_F_squared_multiplier     1.000

loop_
 _refln_index_h
 _refln_index_k
 _refln_index_l
 _refln_F_squared_calc
 _refln_F_squared_meas
 _refln_F_squared_sigma
 _refln_observed_status
   1   0   0         93.70         66.51        15.84 o
   2   0   0         56.00         94.88        27.43 o
   3   0   0        487.85        546.90        51.59 o
   4   0   0     155701.00     152606.94      2863.49 o
   5   0   0        402.28        398.30        89.66 o
   6   0   0         70.26         98.26       113.93 o
   7   0   0        212.72        -89.03       196.17 o
   8   0   0      18749.39      18862.71      1032.54 o
   1   1   0          5.45        -14.88        14.88 o
   2   1   0      67092.81      69053.84       623.15 o
   3   1   0        271.95        267.33        33.19 o
   4   1   0        184.34        165.02        35.48 o
   5   1   0        145.53         99.31        46.52 o
   6   1   0      11616.82      11610.27       279.03 o
   7   1   0        182.79         90.44       144.82 o
   8   1   0         77.38        241.85       145.00 o
   0   2   0        109.46         95.24        55.33 o
   1   2   0         62.51         31.49        12.35 o
   2   2   0         13.43         25.92        24.85 o
   3   2   0         90.98         55.94        23.34 o
   4   2   0        112.15        137.18        29.37 o
   5   2   0         11.19        -39.16        39.16 o
   6   2   0         34.46        -39.79        69.82 o
   7   2   0         41.12         49.28        80.80 o
   8   2   0         28.19         49.67       164.72 o
   1   3   0       1952.11       1974.02        39.86 o
   2   3   0      15740.25      14300.79       215.57 o
   3   3   0         20.20         47.17        44.49 o
   4   3   0          4.08         -2.03        54.07 o
   5   3   0        820.01        801.44        97.93 o
   6   3   0       7991.59       8376.44       281.92 o
   7   3   0        151.96        151.57        90.33 o
   8   3   0          0.44         78.32       134.01 o
   0   4   0      99288.20      93511.86      3047.22 o
   1   4   0         62.69         73.10        19.55 o
   2   4   0         25.48         -5.81        14.02 o
   3   4   0       1311.26       1274.40        80.39 o
   4   4   0      48640.09      48601.71       785.42 o
   5   4   0        659.22        539.71        90.85 o
   6   4   0         61.79         -0.72        81.50 o
   7   4   0        281.74        165.19       118.05 o
   8   4   0       9981.47       9978.00       429.25 o
   1   5   0        333.60        341.18        29.53 o
   2   5   0      22281.39      22843.77       319.26 o
   3   5   0        163.73        188.56        37.68 o
   4   5   0        326.48        321.70        66.89 o
   5   5   0         54.64         -0.27        59.73 o
   6   5   0       6094.28       6334.18       205.53 o
   7   5   0        369.49        374.12       117.84 o
   8   5   0        282.24        361.17       134.46 o
   0   6   0        339.73        377.75        76.59 o
   1   6   0         46.03         25.64        24.57 o
   2   6   0          9.60         14.84        31.29 o
   3   6   0        448.94        471.55        46.69 o
   4   6   0        129.66         77.74        39.15 o
   5   6   0         32.62         16.77        48.67 o
   6   6   0        104.74         56.85        90.89 o
   7   6   0        826.45        878.18       136.80 o
   8   6   0         23.58        143.38       129.97 o
   1   7   0       2567.09       2685.75        95.18 o
   2   7   0      40086.52      39643.07       579.19 o
   3   7   0       1233.16       1301.09        73.66 o
   4   7   0        108.78        133.48        62.53 o
   5   7   0       1608.12       1642.53       140.86 o
   6   7   0       9673.98       9671.65       314.24 o
   7   7   0        121.61       -103.34       103.34 o
   8   7   0         12.09        182.12       157.18 o
   0   8   0      24408.02      25991.31       601.32 o
   1   8   0        290.60        305.60        41.77 o
   2   8   0        329.79        368.64        54.28 o
   3   8   0        105.39         80.76        37.07 o
   4   8   0      13414.65      13045.26       417.17 o
   5   8   0         78.78         29.31        70.55 o
   6   8   0        542.42        591.37       139.01 o
   7   8   0          5.02        138.27       136.51 o
   1   9   0        168.95        157.75        44.75 o
   2   9   0         89.43         56.41        50.79 o
   3   9   0        207.87        262.49        54.17 o
   4   9   0        840.83       1096.07       129.46 o
   5   9   0        165.39        110.49       100.62 o
   6   9   0        236.44         62.62       131.47 o
   7   9   0        227.10        388.38       184.81 o
   0  10   0        459.85        539.59       119.10 o
   1  10   0       2417.07       2426.46       121.46 o
   2  10   0        187.67        258.59        62.34 o
   3  10   0       3451.10       3508.28       187.51 o
   4  10   0        207.45        167.07        98.64 o
   5  10   0        745.67        607.77       133.96 o
   6  10   0        482.68        490.86       160.98 o
   7  10   0       1651.30       1554.56       227.91 o
   1  11   0       8416.84       8577.83       218.52 o
   2  11   0      11875.14      12003.62       310.16 o
   3  11   0       2959.60       3051.28       193.85 o
   4  11   0         17.26         29.39        94.56 o
   5  11   0       6121.60       6291.35       358.13 o
   6  11   0       3463.91       3477.19       288.91 o
   0  12   0       7825.12       7558.39       414.28 o
   1  12   0       1603.35       1450.48       108.19 o
   2  12   0         80.74         16.67        63.21 o
   3  12   0       2064.36       2106.73       161.03 o
   4  12   0       4053.55       3958.10       287.71 o
   5  12   0        327.93        365.82       179.41 o
   6  12   0        323.37        468.93       237.32 o
   1  13   0          7.18        -45.70        67.00 o
   2  13   0        139.70        198.78        92.09 o
   3  13   0         40.77         71.18       107.46 o
   4  13   0        193.40        332.02       246.78 o
   5  13   0        111.22        141.76       153.44 o
   0  14   0        223.10         78.47       217.29 o
   1  14   0       3401.05       3780.38       366.02 o
   2  14   0          0.68       -109.39       109.39 o
   3  14   0       3029.07       3344.79       249.94 o
   4  14   0        116.07        322.25       137.62 o
   1  15   0       6051.34       6147.11       394.12 o
   2  15   0       1124.53       1154.53       233.16 o
   3  15   0       4679.99       4512.62       429.21 o
   0  16   0        125.30       -109.59       171.46 o
   1  16   0       1526.87       1951.02       257.30 o
   2  16   0         79.51        124.32       293.20 o
  -8   1   1         96.37        156.41       166.74 o
  -7   1   1         36.33         86.03       180.67 o
  -6   1   1        828.06        793.04        81.51 o
  -5   1   1        247.02        226.87        55.12 o
  -4   1   1        235.30        310.23        40.55 o
  -3   1   1        126.07         66.44        29.61 o
  -2   1   1      11248.32      11398.40       121.69 o
  -1   1   1         69.15         66.59        15.99 o
   1   1   1      10969.03      11078.23       134.59 o
   2   1   1      21043.61      21355.91       221.45 o
   3   1   1         55.52        106.81        31.80 o
   4   1   1       3983.72       3933.65       113.13 o
   5   1   1      11752.33      11330.88       242.85 o
   6   1   1       6881.46       6787.83       189.23 o
   7   1   1         19.48         48.21       143.50 o
   8   1   1        917.36        988.26       232.63 o
  -8   2   1         20.07        161.79       143.19 o
  -7   2   1        238.98        306.27        91.55 o
  -6   2   1       1127.34       1003.53       113.60 o
  -5   2   1       4910.93       5071.80       145.23 o
  -4   2   1        383.06        336.97        43.10 o
  -3   2   1        172.47        184.34        36.55 o
  -2   2   1      17767.69      18058.85       196.18 o
  -1   2   1      19814.88      19835.45       200.96 o
   0   2   1       8890.09       9028.99       109.78 o
   1   2   1         23.77         12.34        13.14 o
   2   2   1      27117.40      27415.35       335.88 o
   3   2   1      21129.12      21279.22       352.50 o
   4   2   1       7987.58       7934.25       174.32 o
   5   2   1         64.56         45.34        41.60 o
   6   2   1       6313.30       6133.33       230.72 o
   7   2   1       8675.10       8564.77       287.14 o
   8   2   1       3053.32       3294.91       328.80 o
  -8   3   1         26.33        121.92       167.74 o
  -7   3   1       3403.44       3594.43       211.15 o
  -6   3   1         67.32        141.50        77.05 o
  -5   3   1        140.98        146.17        45.25 o
  -4   3   1        967.11        962.70        62.66 o
  -3   3   1      12589.12      12849.76       220.16 o
  -2   3   1       6907.30       7155.65       121.51 o
  -1   3   1         24.76         38.52        18.58 o
   0   3   1       7050.14       7035.01        95.29 o
   1   3   1      24444.29      25124.05       258.28 o
   2   3   1      13182.74      13289.76       183.19 o
   3   3   1        701.28        768.42        69.55 o
   4   3   1       3588.34       3576.06       191.17 o
   5   3   1       8743.31       8728.74       253.93 o
   6   3   1       3352.40       3348.34       184.87 o
   7   3   1        210.88        314.31       103.67 o
   8   3   1        789.91        915.74       174.24 o
  -8   4   1        941.55       1023.01       183.05 o
  -7   4   1         41.08        157.17        92.02 o
  -6   4   1       1488.35       1391.36       113.03 o
  -5   4   1         69.60         61.00        70.23 o
  -4   4   1       4096.86       4205.90       127.01 o
  -3   4   1        105.91        104.49        21.16 o
  -2   4   1       5968.21       6220.12       107.83 o
  -1   4   1       3042.96       3105.65        66.50 o
   0   4   1       9471.36       9197.84       130.74 o
   1   4   1        131.31        121.74        23.07 o
   2   4   1       5194.63       5242.78        74.38 o
   3   4   1       4914.31       4875.75       120.88 o
   4   4   1       5180.58       5065.97       143.22 o
   5   4   1         40.77         57.10        68.33 o
   6   4   1        596.45        648.02       108.71 o
   7   4   1        959.63        992.42       173.40 o
   8   4   1        993.40       1006.92       227.73 o
  -8   5   1        184.91        102.51       117.32 o
  -7   5   1         88.93         26.39        84.74 o
  -6   5   1       1788.17       1717.40       121.12 o
  -5   5   1        161.16         85.47        57.60 o
  -4   5   1        110.06         72.97        43.05 o
  -3   5   1        105.16        112.23        23.88 o
  -2   5   1      12990.99      12766.91       186.68 o
  -1   5   1          5.79        -24.29        24.29 o
   0   5   1       2635.35       2641.93        73.91 o
   1   5   1        583.12        682.02        33.82 o
   2   5   1      23158.20      23400.04       282.18 o
   3   5   1        143.69        146.18        20.73 o
   4   5   1       1934.17       1649.66        89.12 o
   5   5   1        619.83        604.63        95.48 o
   6   5   1       8416.98       8889.88       284.94 o
   7   5   1         55.04        -34.30        99.72 o
   8   5   1        541.05        613.10       165.95 o
  -8   6   1        232.58        331.12       132.68 o
  -7   6   1        100.58          2.20        92.29 o
  -6   6   1       1190.14       1122.87       133.28 o
  -5   6   1       1179.72       1229.78        91.30 o
  -4   6   1        211.80         35.39        44.84 o
  -3   6   1        124.93         74.64        49.15 o
  -2   6   1       9734.09       9772.51       180.51 o
  -1   6   1       2704.53       2632.58        75.99 o
   0   6   1        371.23        356.72        41.20 o
   1   6   1       1500.97       1557.85        47.28 o
   2   6   1      11723.08      11627.75       174.09 o
   3   6   1       8493.81       8731.47       180.41 o
   4   6   1       2813.11       2722.16        99.72 o
   5   6   1        588.64        623.33        98.03 o
   6   6   1       3336.70       3490.86       252.16 o
   7   6   1       6818.99       6498.84       291.28 o
   8   6   1       1593.33       1888.70       270.50 o
  -7   7   1       2990.03       3046.36       216.16 o
  -6   7   1       2183.83       2300.76       176.15 o
  -5   7   1         19.51        -58.55        70.96 o
  -4   7   1       1684.86       1841.71       123.99 o
  -3   7   1       5876.36       5816.28       129.88 o
  -2   7   1       3553.51       3506.06       163.75 o
  -1   7   1       1253.93       1181.67        65.76 o
   0   7   1       1202.61       1173.01        63.68 o
   1   7   1       4617.02       4860.83        97.79 o
   2   7   1        797.99        766.71        46.16 o
   3   7   1       1365.28       1475.23        89.62 o
   4   7   1        735.10        806.11        90.89 o
   5   7   1       2811.03       2449.34       163.89 o
   6   7   1          4.22        127.43        97.85 o
   7   7   1        221.24         91.30       124.57 o
  -7   8   1         22.51        119.93       120.05 o
  -6   8   1       4226.08       4238.22       484.54 o
  -5   8   1       2327.53       2349.31       159.15 o
  -4   8   1       8536.54       8549.43       279.42 o
  -3   8   1         65.48         46.70        67.74 o
  -2   8   1       7559.90       7539.29       198.53 o
  -1   8   1       1272.96       1173.21        81.31 o
   0   8   1      16026.94      16715.93       269.48 o
   1   8   1         61.03         21.88        27.97 o
   2   8   1       3926.59       4076.89       112.85 o
   3   8   1          6.98         45.73        50.96 o
   4   8   1       9182.10       8892.44       235.01 o
   5   8   1          2.09          8.59        81.49 o
   6   8   1        867.50        554.03       232.24 o
   7   8   1        114.44        -22.93       141.32 o
  -7   9   1          5.09        -84.01       137.47 o
  -6   9   1        864.46        789.14       167.10 o
  -5   9   1          2.19        157.06        90.02 o
  -4   9   1        610.91        508.50       108.71 o
  -3   9   1         10.38         62.20        47.86 o
  -2   9   1       3424.03       3578.66       142.89 o
  -1   9   1        290.57        254.02        49.93 o
   0   9   1         30.35         80.70        49.71 o
   1   9   1        224.31        179.70        37.87 o
   2   9   1       6538.00       6678.37       250.11 o
   3   9   1        524.93        540.20        59.63 o
   4   9   1         14.01        117.42        83.23 o
   5   9   1        773.33        929.08       160.52 o
   6   9   1       4429.22       3605.92       281.63 o
   7   9   1        249.33        385.83       161.25 o
  -7  10   1         37.95        136.05       143.78 o
  -6  10   1        331.64        155.46       162.89 o
  -5  10   1       2288.33       1962.34       208.08 o
  -4  10   1         20.09         19.81        88.85 o
  -3  10   1        268.53        265.62        86.01 o
  -2  10   1       3155.32       3014.09       136.41 o
  -1  10   1       5761.98       5976.65       199.53 o
   0  10   1        517.10        538.79        64.68 o
   1  10   1       1828.06       1889.98        86.52 o
   2  10   1       4463.61       4256.64       147.51 o
   3  10   1       6072.42       5691.13       236.35 o
   4  10   1       1641.10       1730.76       156.88 o
   5  10   1       1461.91       1462.69       347.25 o
   6  10   1       1215.83       1022.37       335.31 o
   7  10   1       2723.11       2188.93       477.04 o
  -6  11   1       3154.65       3386.80       289.40 o
  -5  11   1         89.07         44.73       111.86 o
  -4  11   1       2374.01       2599.39       324.88 o
  -3  11   1       2074.98       2098.32       192.39 o
  -2  11   1       5675.36       5452.18       213.84 o
  -1  11   1        955.49        846.56        88.01 o
   0  11   1       3728.07       3927.87       140.43 o
   1  11   1       3239.46       3239.42       115.84 o
   2  11   1       3159.71       3142.77       208.88 o
   3  11   1        958.85       1020.62       114.08 o
   4  11   1       1858.52       1639.78       159.26 o
   5  11   1       2166.80       2253.53       239.60 o
   6  11   1        570.94        138.58       135.35 o
  -6  12   1       1865.20       2458.81       530.45 o
  -5  12   1        945.70        996.71       158.94 o
  -4  12   1      10693.20      10800.70       370.83 o
  -3  12   1         10.18         39.36        85.21 o
  -2  12   1       2459.92       2419.17       158.10 o
  -1  12   1       1163.92       1164.45       124.42 o
   0  12   1      19746.61      20324.11       359.20 o
   1  12   1        119.46         25.86        67.27 o
   2  12   1       1728.99       1732.25       131.66 o
   3  12   1        322.94        257.83       189.06 o
   4  12   1      11186.47      11988.15       514.77 o
   5  12   1        434.90        634.12       170.54 o
   6  12   1        665.17        667.44       186.22 o
  -5  13   1        101.77         62.07       187.84 o
  -4  13   1        310.35        338.04       174.25 o
  -3  13   1        169.47        258.71       116.88 o
  -2  13   1       2160.92       2115.25       134.25 o
  -1  13   1       1282.46       1098.65       120.99 o
   0  13   1        235.19        223.61        81.23 o
   1  13   1          7.03         69.50       105.48 o
   2  13   1       3729.65       4179.54       322.35 o
   3  13   1       2554.35       2608.22       214.03 o
   4  13   1        364.64        204.08       136.98 o
   5  13   1        386.10        487.22       150.37 o
  -4  14   1        212.13        187.33       154.48 o
  -3  14   1        285.35        248.03       207.40 o
  -2  14   1         71.86        -79.90       166.79 o
  -1  14   1       1458.73       1120.94       144.66 o
   0  14   1          1.93         40.96       132.61 o
   1  14   1       1829.82       1563.22       133.79 o
   2  14   1          0.84        -41.97       111.35 o
   3  14   1       1801.17       1880.06       201.12 o
   4  14   1        113.41        284.11       141.67 o
  -3  15   1        305.40        618.85       228.27 o
  -2  15   1       1127.04       1007.41       222.92 o
  -1  15   1         27.88          7.43       114.91 o
   0  15   1       2444.35       2749.05       216.01 o
   1  15   1        372.66        115.08       163.79 o
   2  15   1        815.03        688.99       276.93 o
   3  15   1        287.28        131.14       204.49 o
  -2  16   1       2227.91       2507.59       346.10 o
  -1  16   1        330.04        430.61       338.47 o
   0  16   1       2374.85       2411.03       215.48 o
   1  16   1        545.76        391.45       185.36 o
   2  16   1       1656.37       1735.70       596.25 o
  -8   0   2        179.71        523.61       223.33 o
  -7   0   2       1317.93       1498.74       297.33 o
  -6   0   2      19270.35      19256.24       595.89 o
  -5   0   2          2.98        -59.15       103.36 o
  -4   0   2        376.94        249.53        74.96 o
  -3   0   2       7193.68       7178.27       158.46 o
  -2   0   2      26757.13      25777.96       396.30 o
  -1   0   2        976.44       1047.13        39.60 o
   0   0   2        284.02        269.92        35.70 o
   1   0   2        859.58        884.01        52.75 o
   2   0   2      13117.65      11651.81       233.52 o
   3   0   2        395.78        302.66        58.89 o
   4   0   2        127.53        177.98        62.64 o
   5   0   2       1740.60       1864.98       137.76 o
   6   0   2       2720.91       2800.74       236.29 o
   7   0   2         89.13        255.01       208.23 o
   8   0   2        191.64        547.76       270.11 o
  -8   1   2       3497.19       4087.97       609.23 o
  -7   1   2          1.86        -15.76        85.05 o
  -6   1   2         36.57         49.70        77.66 o
  -5   1   2        363.49        409.97        78.68 o
  -4   1   2       6773.71       6989.63       169.94 o
  -3   1   2        430.78        359.24        50.27 o
  -2   1   2         10.06        -20.31        20.31 o
  -1   1   2        671.47        734.58        26.21 o
   0   1   2       9108.54       9022.68       102.67 o
   1   1   2       1084.04       1049.92        42.09 o
   2   1   2        384.38        379.33        32.44 o
   3   1   2        585.37        521.55        45.59 o
   4   1   2       2599.14       2617.39       120.09 o
   5   1   2         15.76          8.19        46.31 o
   6   1   2         18.25        134.25        61.04 o
   7   1   2        827.85        665.75       155.79 o
   8   1   2        400.21         19.15       166.29 o
  -8   2   2        123.11        -33.49       117.73 o
  -7   2   2        155.79        100.10       105.13 o
  -6   2   2         37.62        106.06        74.39 o
  -5   2   2        140.22         85.86        61.56 o
  -4   2   2        590.81        599.08        55.52 o
  -3   2   2        625.94        584.40        52.80 o
  -2   2   2       4083.05       4353.76        87.53 o
  -1   2   2         86.50        101.29        29.27 o
   0   2   2       2751.53       2908.75        49.21 o
   1   2   2       3162.63       3194.93        69.89 o
   2   2   2      11923.23      12656.29       205.83 o
   3   2   2         15.10         25.75        27.12 o
   4   2   2       1451.70       1366.59       109.49 o
   5   2   2       1252.96       1376.38        83.51 o
   6   2   2       2177.00       2158.08       151.16 o
   7   2   2          4.70         90.28        93.83 o
   8   2   2        279.44        225.06       165.99 o
  -8   3   2       6181.69       5785.71       770.38 o
  -7   3   2        142.81         45.82        74.91 o
  -6   3   2        433.35        372.18        78.00 o
  -5   3   2        849.33        836.32        68.66 o
  -4   3   2      18261.54      17528.30       276.36 o
  -3   3   2         72.09          4.73        31.69 o
  -2   3   2        916.45        834.24        49.23 o
  -1   3   2       4079.50       3959.08        69.84 o
   0   3   2      18159.91      19055.16       197.82 o
   1   3   2         46.29         16.16        16.93 o
   2   3   2       1952.30       1903.34        52.44 o
   3   3   2       3312.93       3315.04       110.57 o
   4   3   2       1109.32       1055.21        57.07 o
   5   3   2        262.45        202.41        85.38 o
   6   3   2       1054.84       1191.36       162.95 o
   7   3   2        189.88        254.55       102.71 o
   8   3   2         18.89        257.42       139.56 o
  -8   4   2         22.64        189.04       139.85 o
  -7   4   2        160.03        214.70        84.36 o
  -6   4   2      24036.15      24985.35       480.17 o
  -5   4   2          4.58         30.89        54.18 o
  -4   4   2        175.81         79.89        33.27 o
  -3   4   2        507.07        486.49        42.95 o
  -2   4   2      57052.36      56350.18       781.95 o
  -1   4   2         92.51         71.64        28.37 o
   0   4   2        871.16        918.55        37.20 o
   1   4   2        104.47         91.98        23.27 o
   2   4   2      26017.49      26238.06       343.23 o
   3   4   2         48.42         28.74        47.01 o
   4   4   2          0.22        -40.56        40.56 o
   5   4   2        581.40        465.96        86.39 o
   6   4   2       3020.16       3128.47       186.78 o
   7   4   2        337.82        261.32       113.26 o
   8   4   2        125.40        420.98       167.51 o
  -8   5   2       2390.72       2435.20       293.14 o
  -7   5   2         27.76        -43.41       100.02 o
  -6   5   2        832.08        749.43        95.21 o
  -5   5   2        742.44        902.24        82.16 o
  -4   5   2       2385.52       2429.85        67.41 o
  -3   5   2          0.58        -29.40        29.40 o
  -2   5   2       5363.24       5396.94       123.40 o
  -1   5   2       2812.25       2883.35        94.07 o
   0   5   2        190.83        273.66        45.49 o
   1   5   2        211.48        208.25        26.71 o
   2   5   2       4720.12       4798.89        98.50 o
   3   5   2       4236.27       4266.61       105.72 o
   4   5   2         95.80        170.72        47.51 o
   5   5   2        192.86        147.74        76.16 o
   6   5   2        728.48        676.18       113.49 o
   7   5   2       2619.67       2703.15       196.30 o
   8   5   2         59.37         91.42       218.04 o
  -8   6   2        814.91       1021.94       221.09 o
  -7   6   2       2698.73       2784.19       205.24 o
  -6   6   2        130.17        150.83        89.90 o
  -5   6   2         10.83         83.91        59.50 o
  -4   6   2       3695.73       3454.10       129.91 o
  -3   6   2      10414.69      10422.41       209.40 o
  -2   6   2       1433.76       1455.43        63.24 o
  -1   6   2        172.08        161.31        47.11 o
   0   6   2       6926.47       6963.48       181.78 o
   1   6   2      13250.46      13291.63       205.57 o
   2   6   2       2896.54       2876.73        78.14 o
   3   6   2         88.49        115.78        38.22 o
   4   6   2       2972.92       2930.43        95.07 o
   5   6   2       3998.71       3639.24       182.39 o
   6   6   2       1491.16       1622.78       181.32 o
   7   6   2        394.15        443.85       148.32 o
   8   6   2        754.71        907.30       310.25 o
  -7   7   2        999.30       1032.91       213.69 o
  -6   7   2        831.28        766.50       118.77 o
  -5   7   2       6025.03       6267.10       216.36 o
  -4   7   2       5601.46       5382.97       217.58 o
  -3   7   2        738.47        782.52        58.03 o
  -2   7   2       3049.65       3141.02       121.53 o
  -1   7   2      13185.75      13559.75       225.13 o
   0   7   2       1933.59       1936.20        80.69 o
   1   7   2         51.64         59.85        39.21 o
   2   7   2       3668.07       3617.79        81.34 o
   3   7   2       4361.13       4369.18       116.69 o
   4   7   2         12.16         -3.91        64.70 o
   5   7   2        203.69        216.94        84.47 o
   6   7   2       1542.99       1257.08       177.00 o
   7   7   2        200.65        321.09       146.63 o
  -7   8   2          4.09        156.48       157.46 o
  -6   8   2      10562.21      10835.78       314.65 o
  -5   8   2        587.90        488.13       100.71 o
  -4   8   2        174.04        223.90        89.13 o
  -3   8   2          0.26        -34.55        34.55 o
  -2   8   2      22513.07      23134.44       345.69 o
  -1   8   2        101.39         73.07        46.35 o
   0   8   2        231.85        231.62        62.42 o
   1   8   2        223.83        237.94        28.04 o
   2   8   2      12565.71      12353.20       281.77 o
   3   8   2        463.33        460.62        53.20 o
   4   8   2         55.15          8.49        68.30 o
   5   8   2        826.81       1108.49       161.22 o
   6   8   2       1894.67       1516.59       221.91 o
   7   8   2         24.01         -1.36       149.77 o
  -7   9   2          5.53        106.60       144.78 o
  -6   9   2       1641.22       1568.13       172.49 o
  -5   9   2       1234.63       1221.11       152.64 o
  -4   9   2       4214.13       4427.61       233.54 o
  -3   9   2        151.60         74.32        54.53 o
  -2   9   2       5900.53       6124.22       158.51 o
  -1   9   2       3981.27       3912.06       137.37 o
   0   9   2       5786.41       6126.94       153.66 o
   1   9   2        705.45        665.80        57.78 o
   2   9   2       6652.06       6894.17       176.91 o
   3   9   2       5528.63       5679.33       220.70 o
   4   9   2       2186.10       2014.41       241.74 o
   5   9   2        200.69        147.41       119.03 o
   6   9   2       2461.39       2681.57       413.58 o
   7   9   2       3223.67       2933.60       276.11 o
  -6  10   2         47.59        124.62       116.14 o
  -5  10   2        536.14        540.99       125.84 o
  -4  10   2       2923.64       3153.59       210.39 o
  -3  10   2       6539.20       6786.47       207.43 o
  -2  10   2        884.72        949.85       122.02 o
  -1  10   2       1513.70       1632.59        98.02 o
   0  10   2       4786.08       4714.57       141.63 o
   1  10   2       9803.18      10097.78       205.99 o
   2  10   2       1553.06       1459.23       122.97 o
   3  10   2       1345.53       1297.57       130.06 o
   4  10   2       3592.44       3297.05       316.21 o
   5  10   2       5380.80       5092.09       321.93 o
   6  10   2        728.51        803.50       173.63 o
  -6  11   2         74.43        182.04       130.71 o
  -5  11   2       5782.47       6110.47       311.65 o
  -4  11   2       2356.64       2328.75       197.25 o
  -3  11   2       1595.45       1680.00       159.66 o
  -2  11   2         15.74         11.27        61.06 o
  -1  11   2       7885.48       7907.69       198.83 o
   0  11   2       1312.18       1457.29        87.17 o
   1  11   2       2588.47       2391.11       136.87 o
   2  11   2         78.59         85.70        59.64 o
   3  11   2       2465.79       2464.43       196.12 o
   4  11   2        126.92         -7.86       125.36 o
   5  11   2       1594.79       1667.18       208.44 o
   6  11   2        419.96        889.23       193.11 o
  -6  12   2       1624.14       1607.00       194.99 o
  -5  12   2        548.43        699.05       148.05 o
  -4  12   2       1683.08       1362.47       171.08 o
  -3  12   2         25.18        120.52        94.50 o
  -2  12   2       1663.29       1708.26       119.74 o
  -1  12   2        171.32        136.00        63.13 o
   0  12   2       3086.86       3181.31       182.53 o
   1  12   2        320.97        310.86        83.58 o
   2  12   2        719.54        920.46       104.59 o
   3  12   2          7.22          1.65       112.16 o
   4  12   2        914.66        901.18       153.90 o
   5  12   2       1022.16        916.27       180.82 o
  -5  13   2       1340.03       1264.44       219.06 o
  -4  13   2        672.94        519.69       145.41 o
  -3  13   2         77.28         63.41       135.26 o
  -2  13   2       4352.96       4157.83       225.44 o
  -1  13   2       2828.04       2908.49       192.55 o
   0  13   2       1020.99       1179.19       140.20 o
   1  13   2         67.51        157.98        89.14 o
   2  13   2       4306.82       5002.37       433.11 o
   3  13   2       2934.71       3236.20       243.30 o
   4  13   2        883.73        702.81       285.22 o
   5  13   2        436.86        652.40       167.50 o
  -4  14   2       1608.48       1466.23       284.62 o
  -3  14   2       3662.81       4392.76       574.52 o
  -2  14   2        231.30        121.51       172.50 o
  -1  14   2       1212.53       1247.56       209.85 o
   0  14   2       3405.41       3532.07       214.16 o
   1  14   2       4576.28       4841.08       296.02 o
   2  14   2        725.59        688.64       169.25 o
   3  14   2        781.06        538.22       149.29 o
   4  14   2       2927.14       3204.62       349.30 o
  -3  15   2       2168.28       2052.56       283.88 o
  -2  15   2         62.82        -93.63       202.03 o
  -1  15   2       1936.16       1895.90       194.30 o
   0  15   2        292.05        216.37       167.71 o
   1  15   2       1185.51       1192.23       219.15 o
   2  15   2        206.83        291.00       185.60 o
   3  15   2        793.40        853.27       165.32 o
  -1  16   2         32.01         81.37       158.32 o
   0  16   2       1870.54       1720.86       195.35 o
   1  16   2        176.81         -2.28       203.62 o
  -8   1   3       1679.53       1754.42       203.19 o
  -7   1   3         17.92         -1.24        91.50 o
  -6   1   3       3860.31       3625.53       304.25 o
  -5   1   3      15098.96      14245.83       520.42 o
  -4   1   3      11012.72      10614.66       327.86 o
  -3   1   3        416.21        383.92        38.82 o
  -2   1   3       5169.58       4889.97        85.97 o
  -1   1   3      48351.16      48920.71       453.99 o
   0   1   3      29061.29      28727.99       383.22 o
   1   1   3        706.61        683.24        39.00 o
   2   1   3       1571.14       1381.95        59.47 o
   3   1   3      24381.37      24331.37       373.89 o
   4   1   3       8151.33       7955.17       173.06 o
   5   1   3        119.37         99.48        59.29 o
   6   1   3        531.63        590.24        95.29 o
   7   1   3       4461.08       3879.66       292.97 o
   8   1   3        753.55        520.47       196.31 o
  -8   2   3       6495.37       6370.27       358.10 o
  -7   2   3       4866.73       5361.39       250.85 o
  -6   2   3       2303.83       2422.53       141.29 o
  -5   2   3        186.37        127.06        56.67 o
  -4   2   3      27682.82      27537.60       441.16 o
  -3   2   3      27049.63      27219.83       357.19 o
  -2   2   3       5685.32       5604.47       107.06 o
  -1   2   3        154.29        138.86        23.25 o
   0   2   3      50293.74      49941.81       503.90 o
   1   2   3      62100.16      60197.58       752.21 o
   2   2   3       4383.48       4321.17       108.01 o
   3   2   3         92.47         59.49        42.94 o
   4   2   3      15712.73      15782.60       335.01 o
   5   2   3      27535.65      28016.35       491.25 o
   6   2   3       1024.59       1289.32       124.91 o
   7   2   3        110.15        228.66        96.79 o
   8   2   3       2543.17       2314.89       299.52 o
  -8   3   3        311.05        176.62       183.38 o
  -7   3   3         24.29         99.15        81.12 o
  -6   3   3       2652.17       2580.46       144.56 o
  -5   3   3       3633.22       3663.41       153.36 o
  -4   3   3       2355.44       2276.37        90.53 o
  -3   3   3        181.11        214.17        40.95 o
  -2   3   3       4104.33       3894.21       125.87 o
  -1   3   3      11491.10      11155.05       165.16 o
   0   3   3       5704.13       5151.88        80.80 o
   1   3   3         61.58         59.95        32.98 o
   2   3   3       3212.46       3179.48        80.13 o
   3   3   3      14520.04      14537.30       273.03 o
   4   3   3       3657.60       3663.64       117.28 o
   5   3   3        495.94        544.38        54.62 o
   6   3   3       1353.95       1662.61       144.89 o
   7   3   3       4835.34       5270.24       259.54 o
   8   3   3        607.08        726.80       183.50 o
  -8   4   3          6.13       -111.66       134.77 o
  -7   4   3          0.74          8.38        79.94 o
  -6   4   3       1784.00       1869.18       122.55 o
  -5   4   3        144.50        173.39        59.40 o
  -4   4   3        259.10        222.14        43.91 o
  -3   4   3       1186.64       1038.57        70.88 o
  -2   4   3       4390.63       4175.45       146.28 o
  -1   4   3       1149.05       1121.85        59.36 o
   0   4   3       2149.54       2347.65        60.24 o
   1   4   3       5760.91       5904.43       101.67 o
   2   4   3       1450.60       1420.52        47.77 o
   3   4   3       2537.52       2442.95        75.86 o
   4   4   3        121.90        119.61        56.69 o
   5   4   3       1880.38       1886.55       186.42 o
   6   4   3         75.92        143.30        87.39 o
   7   4   3       1149.13       1431.02       149.04 o
   8   4   3          6.54        -49.85       145.48 o
  -8   5   3       2608.46       2408.64       212.08 o
  -7   5   3        704.64        701.10       129.70 o
  -6   5   3       3809.79       3890.02       236.37 o
  -5   5   3       7787.41       7914.50       306.87 o
  -4   5   3       9851.96       9992.96       220.68 o
  -3   5   3       3081.13       3150.51       179.33 o
  -2   5   3      10318.64      10561.67       355.19 o
  -1   5   3      33833.44      34384.95       433.38 o
   0   5   3      12606.81      12718.64       229.77 o
   1   5   3       4369.62       4309.54       109.64 o
   2   5   3       3929.15       3802.05        82.25 o
   3   5   3      25025.46      24396.64       368.00 o
   4   5   3       3259.32       3280.10       160.43 o
   5   5   3       1303.47       1435.15       183.44 o
   6   5   3        254.18        164.79       150.07 o
   7   5   3       5564.92       5928.95       264.73 o
   8   5   3        350.64        431.09       196.85 o
  -8   6   3       3675.41       4268.87       311.28 o
  -7   6   3       6913.41       6580.46       295.61 o
  -6   6   3       5000.71       4954.49       220.74 o
  -5   6   3        775.77        800.95        90.33 o
  -4   6   3      12617.61      12587.51       225.96 o
  -3   6   3      32849.42      32551.04       463.04 o
  -2   6   3      17999.63      18606.64       312.84 o
  -1   6   3       1495.02       1460.51        61.23 o
   0   6   3      14536.04      14416.18       205.26 o
   1   6   3      47984.94      47278.88       746.59 o
   2   6   3      13344.33      13450.59       321.49 o
   3   6   3        524.97        509.78        63.20 o
   4   6   3       2954.28       2939.22       202.91 o
   5   6   3      13759.89      14180.97       362.77 o
   6   6   3       2480.54       2617.35       183.43 o
   7   6   3         13.75        -23.18       122.23 o
   8   6   3        363.06        380.27       295.77 o
  -7   7   3          2.53       -103.23       103.23 o
  -6   7   3       1955.30       1805.90       153.07 o
  -5   7   3       2627.21       2534.61       138.75 o
  -4   7   3       4342.09       4526.14       152.53 o
  -3   7   3          5.78        -48.65        48.65 o
  -2   7   3       4845.39       4880.03       135.19 o
  -1   7   3       7559.67       7680.66       172.63 o
   0   7   3      13166.86      13125.72       195.86 o
   1   7   3         69.51         20.89        38.96 o
   2   7   3       3032.17       3079.13       147.73 o
   3   7   3       5033.05       4830.36       170.59 o
   4   7   3       5626.36       5285.05       186.68 o
   5   7   3        232.35         89.53       112.95 o
   6   7   3        758.90        768.35       178.16 o
   7   7   3       1143.29       1093.96       186.02 o
  -7   8   3        252.83        385.70       130.17 o
  -6   8   3       2559.65       2817.68       183.33 o
  -5   8   3        365.07        514.92       111.55 o
  -4   8   3        817.68        841.71        87.17 o
  -3   8   3       1322.41       1228.81       101.14 o
  -2   8   3       5802.44       5886.99       156.30 o
  -1   8   3       2196.39       2074.76        90.03 o
   0   8   3       1782.03       1678.04        64.84 o
   1   8   3       2125.04       2224.31        74.00 o
   2   8   3       3664.14       3483.40       178.82 o
   3   8   3       3277.72       2986.06       210.74 o
   4   8   3        798.05        776.29       136.18 o
   5   8   3        794.43       1119.94       186.43 o
   6   8   3        479.17        639.63       164.74 o
   7   8   3       1790.96       1952.34       263.79 o
  -7   9   3        890.93        517.55       153.26 o
  -6   9   3        530.84        512.72       132.02 o
  -5   9   3        788.24        789.48       133.84 o
  -4   9   3       5539.89       5938.77       406.88 o
  -3   9   3       3896.40       4355.04       153.80 o
  -2   9   3        911.61        898.21        77.26 o
  -1   9   3       4533.10       4555.13       136.49 o
   0   9   3       7713.39       7820.84       186.85 o
   1   9   3       5014.24       4996.01       176.07 o
   2   9   3        391.35        277.09        91.92 o
   3   9   3       6562.54       6635.92       276.57 o
   4   9   3       3097.74       2880.21       224.22 o
   5   9   3       1927.83       1756.45       191.09 o
   6   9   3         32.31        172.92       147.39 o
   7   9   3       2744.55       2711.59       267.55 o
  -6  10   3       1450.42       1441.65       221.33 o
  -5  10   3       2490.88       2263.53       195.32 o
  -4  10   3        581.15        463.85       141.15 o
  -3  10   3       4931.92       4849.08       267.85 o
  -2  10   3       4110.13       4272.12       203.11 o
  -1  10   3       3634.78       3596.28       157.72 o
   0  10   3        116.58         55.50        31.36 o
   1  10   3      10053.26      10148.42       202.02 o
   2  10   3       3766.75       3497.87       298.85 o
   3  10   3        683.62        791.79       132.64 o
   4  10   3          5.37        -11.17       115.07 o
   5  10   3       5223.17       4874.18       390.21 o
   6  10   3       1291.77       1167.02       197.07 o
  -6  11   3        210.31        318.03       153.77 o
  -5  11   3        346.72        340.60       127.92 o
  -4  11   3        508.65        272.29       144.85 o
  -3  11   3         93.69         84.73        98.97 o
  -2  11   3         31.19        -24.32       115.19 o
  -1  11   3        667.31        475.22        69.47 o
   0  11   3       1547.64       1749.07       109.64 o
   1  11   3         85.97        175.17        93.47 o
   2  11   3         33.13         60.79        68.06 o
   3  11   3        429.18        157.74       142.67 o
   4  11   3       1049.11       1210.67       167.73 o
   5  11   3        807.78        529.34       259.58 o
   6  11   3         11.70         70.50       163.65 o
  -5  12   3       1251.17        905.24       228.95 o
  -4  12   3        663.24        580.69       185.15 o
  -3  12   3        269.96        280.28       113.29 o
  -2  12   3       1771.20       1767.32       157.10 o
  -1  12   3       2606.65       2771.07       180.82 o
   0  12   3       1594.93       1754.50       156.28 o
   1  12   3        374.63        244.71       100.39 o
   2  12   3       1225.53       1227.11       118.22 o
   3  12   3       2509.36       2454.68       250.80 o
   4  12   3       1443.70       1314.55       250.53 o
   5  12   3        206.37        301.95       139.67 o
  -5  13   3        105.94        325.21       138.33 o
  -4  13   3       3162.40       3283.62       304.21 o
  -3  13   3       3019.71       3423.51       470.65 o
  -2  13   3        124.30         -4.46       117.86 o
  -1  13   3        323.29        159.66       101.50 o
   0  13   3       5588.99       5414.73       252.66 o
   1  13   3       2678.75       2410.46       268.09 o
   2  13   3        598.68        359.85       120.44 o
   3  13   3        328.85        333.20       128.44 o
   4  13   3       3191.52       3437.80       271.23 o
   5  13   3       1118.55       1411.30       327.19 o
  -4  14   3          1.15        247.78       191.06 o
  -3  14   3        201.99         89.19       160.69 o
  -2  14   3       3242.86       3141.71       341.70 o
  -1  14   3       1007.50        903.49       137.62 o
   0  14   3        123.17       -105.27       105.27 o
   1  14   3        340.92        257.60       126.49 o
   2  14   3       4887.81       4692.54       283.20 o
   3  14   3        288.23        391.04       147.04 o
   4  14   3        243.62        424.71       158.12 o
  -3  15   3          8.02       -284.78       510.98 o
  -2  15   3          7.80        -19.01       191.84 o
  -1  15   3        234.92        113.65       117.90 o
   0  15   3         41.54        -79.01       111.65 o
   1  15   3        516.45        366.91       166.53 o
   2  15   3         78.14        120.60       291.63 o
   3  15   3        222.86        368.44       156.12 o
  -1  16   3       3602.65       3485.48       311.96 o
   0  16   3        756.84        567.98       169.90 o
   1  16   3        154.19       -243.67       243.67 o
  -8   0   4        755.99        823.37       210.55 o
  -7   0   4        593.48        537.30       175.51 o
  -6   0   4       1152.82        772.76       224.88 o
  -5   0   4       4207.25       3789.78       400.28 o
  -4   0   4       1527.53       1379.20       129.60 o
  -3   0   4       2294.68       2170.13       172.41 o
  -2   0   4       1426.06       1480.22        75.64 o
  -1   0   4      18286.63      17979.48       358.74 o
   0   0   4       2570.00       2771.86        77.37 o
   1   0   4      10368.00      10366.84       268.99 o
   2   0   4         54.25        146.75        75.73 o
   3   0   4      21283.73      21358.04       485.19 o
   4   0   4       2189.67       2247.66       143.47 o
   5   0   4      13083.85      12803.04       368.12 o
   6   0   4          5.59        179.94        86.57 o
   7   0   4       8177.40       8573.34       631.70 o
   8   0   4        944.41       1269.21       338.05 o
  -8   1   4        421.70        581.36       132.76 o
  -7   1   4        427.17        441.97       126.34 o
  -6   1   4        114.98        168.18       146.69 o
  -5   1   4        322.49        213.55        73.19 o
  -4   1   4       1002.90        841.26        77.70 o
  -3   1   4       1987.64       1933.62        68.24 o
  -2   1   4       6532.86       6711.99       119.15 o
  -1   1   4        356.74        269.88        36.43 o
   0   1   4        494.36        486.13        33.50 o
   1   1   4       5020.70       4574.99        89.40 o
   2   1   4       6821.62       7139.37       186.75 o
   3   1   4       2725.93       2710.35        96.38 o
   4   1   4        110.85         85.48        44.43 o
   5   1   4       6129.18       6470.46       180.76 o
   6   1   4        253.77        313.37        85.51 o
   7   1   4       2483.98       2098.05       213.31 o
   8   1   4         38.31         40.74       158.98 o
  -8   2   4        105.60        205.03       190.95 o
  -7   2   4         38.19        132.16        93.25 o
  -6   2   4        220.92        224.24        87.61 o
  -5   2   4         51.67          4.90        49.27 o
  -4   2   4         47.24          6.48        45.07 o
  -3   2   4       1155.24       1079.11        59.16 o
  -2   2   4         10.86         11.40        24.83 o
  -1   2   4       1972.96       2220.02        61.96 o
   0   2   4        402.36        483.33        36.02 o
   1   2   4       5124.14       5500.48       116.41 o
   2   2   4          9.16         44.51        32.93 o
   3   2   4        316.40        284.01        75.80 o
   4   2   4         45.15         72.41        44.89 o
   5   2   4       1516.71       1726.13       102.70 o
   6   2   4         79.17         64.02        80.71 o
   7   2   4         17.56         55.59       106.17 o
   8   2   4          0.75       -199.93       199.93 o
  -8   3   4         28.98       -131.79       131.79 o
  -7   3   4         52.26        -15.24        93.58 o
  -6   3   4        168.46         98.24        71.91 o
  -5   3   4       4333.69       4108.67       155.70 o
  -4   3   4         26.53         71.18        49.56 o
  -3   3   4       1432.27       1402.50        92.62 o
  -2   3   4       4768.56       4701.73       123.48 o
  -1   3   4      20684.95      21183.56       252.28 o
   0   3   4          6.76         52.28        35.50 o
   1   3   4      12165.82      12229.60       212.99 o
   2   3   4       5682.70       5658.57       132.99 o
   3   3   4      18947.26      18351.25       381.81 o
   4   3   4        244.63        292.33        87.87 o
   5   3   4       7824.53       7835.99       199.20 o
   6   3   4        536.02        595.05       105.29 o
   7   3   4       5862.29       5693.45       258.46 o
   8   3   4        182.18        134.58       137.30 o
  -8   4   4        919.04       1103.81       290.51 o
  -7   4   4       1434.06       1680.42       134.69 o
  -6   4   4        214.97        218.52        68.97 o
  -5   4   4       3391.09       3264.76       225.21 o
  -4   4   4       1031.39        923.63       103.50 o
  -3   4   4       7307.08       7259.13       170.98 o
  -2   4   4         96.90        141.89        43.57 o
  -1   4   4      26236.82      25991.93       322.91 o
   0   4   4        317.55        228.05        33.02 o
   1   4   4      17476.69      17285.95       216.66 o
   2   4   4        222.30        192.24        28.79 o
   3   4   4      29138.12      28952.19       435.17 o
   4   4   4        302.50        370.20        48.11 o
   5   4   4       9950.27       9598.67       277.20 o
   6   4   4        406.18        525.18       106.27 o
   7   4   4       9191.13       9204.93       319.49 o
   8   4   4        267.58        545.56       679.04 o
  -8   5   4        739.39        832.62       189.57 o
  -7   5   4       3262.45       3644.95       227.36 o
  -6   5   4        730.44        683.86        93.23 o
  -5   5   4        175.04        116.93        62.40 o
  -4   5   4       2340.92       2254.36       119.66 o
  -3   5   4      15470.94      15278.92       284.57 o
  -2   5   4        889.66        784.98        70.63 o
  -1   5   4          7.61        106.87        36.48 o
   0   5   4       3030.35       3124.00        87.26 o
   1   5   4      21371.20      21830.86       394.69 o
   2   5   4        539.53        547.78        40.50 o
   3   5   4       1416.68       1349.99        77.92 o
   4   5   4        488.62        509.07        63.18 o
   5   5   4       6404.84       6519.42       232.48 o
   6   5   4        330.19        509.94       152.00 o
   7   5   4       1336.46       1187.69       253.62 o
   8   5   4         19.91        191.34       201.50 o
  -7   6   4       1416.89       1296.72       165.38 o
  -6   6   4       1474.72       1505.44       122.08 o
  -5   6   4       1142.84       1105.09        97.86 o
  -4   6   4       5161.89       5025.71       204.49 o
  -3   6   4       4434.06       4481.52       156.55 o
  -2   6   4       4947.93       5000.86       147.55 o
  -1   6   4       1224.21       1208.67        53.22 o
   0   6   4       7921.19       7670.50       177.94 o
   1   6   4       4139.41       4165.01       143.39 o
   2   6   4       5138.05       5154.33       136.42 o
   3   6   4        308.81        338.28        52.45 o
   4   6   4       2016.71       2356.88       280.87 o
   5   6   4       1131.04       1231.26       123.43 o
   6   6   4       1508.06       1536.98       192.11 o
   7   6   4         23.60        -67.60       128.44 o
  -7   7   4         76.02        169.09       120.94 o
  -6   7   4        121.88        238.26       101.10 o
  -5   7   4       3089.34       2887.23       173.76 o
  -4   7   4       1061.29       1093.61        91.03 o
  -3   7   4        274.05        316.16        58.57 o
  -2   7   4        576.61        623.33        66.42 o
  -1   7   4      11613.45      11745.73       253.02 o
   0   7   4       3790.61       3706.11        97.56 o
   1   7   4       3147.58       2942.25       149.65 o
   2   7   4         51.28         79.01        39.33 o
   3   7   4      12530.70      12114.23       382.11 o
   4   7   4       3369.40       3413.54       238.29 o
   5   7   4       2755.55       2557.78       220.65 o
   6   7   4         49.78        113.96       117.74 o
   7   7   4       5398.26       5258.62       348.56 o
  -7   8   4        210.99        194.17       137.77 o
  -6   8   4         82.41        129.87        93.97 o
  -5   8   4       1410.45       1376.67       152.82 o
  -4   8   4        178.32        246.19        57.55 o
  -3   8   4       1195.69       1217.38        84.96 o
  -2   8   4         17.33        -15.09        49.73 o
  -1   8   4       9618.94       9825.43       166.83 o
   0   8   4         96.51        130.73        43.00 o
   1   8   4       3161.75       3012.34       125.83 o
   2   8   4        800.68        660.34       130.56 o
   3   8   4      13286.27      12975.51       481.51 o
   4   8   4        338.13        237.86       124.88 o
   5   8   4       3000.29       2860.52       236.74 o
   6   8   4        819.95        944.41       179.70 o
   7   8   4       5301.60       5214.96       351.63 o
  -7   9   4       2039.64       2645.67       537.49 o
  -6   9   4        643.24        363.22       142.02 o
  -5   9   4          1.60        -38.22        99.62 o
  -4   9   4        706.54        616.92       158.36 o
  -3   9   4       7000.33       7046.30       187.62 o
  -2   9   4        534.56        472.67       126.25 o
  -1   9   4         30.13         23.64        39.38 o
   0   9   4         23.38        -13.40        55.43 o
   1   9   4      10407.68      10454.28       248.00 o
   2   9   4        682.97        881.36       154.16 o
   3   9   4         91.58        105.34        98.76 o
   4   9   4        155.51        252.36       220.07 o
   5   9   4       4608.61       4459.88       304.63 o
   6   9   4        497.35        393.28       161.95 o
  -6  10   4       1287.69       1414.13       183.96 o
  -5  10   4       2818.65       2573.79       207.51 o
  -4  10   4       3833.60       4166.71       266.35 o
  -3  10   4        935.42        724.91        97.13 o
  -2  10   4       2021.84       1732.89       107.21 o
  -1  10   4       3582.67       3548.82       121.22 o
   0  10   4       8429.41       8553.03       230.40 o
   1  10   4       1852.23       2128.06       114.99 o
   2  10   4       1543.62       1803.41       200.85 o
   3  10   4       1343.30       1254.44       150.32 o
   4  10   4       4634.35       4452.53       272.63 o
   5  10   4       1427.47       1454.85       378.49 o
   6  10   4        763.38        527.22       206.43 o
  -6  11   4          2.16         26.41       134.11 o
  -5  11   4        691.53        808.03       218.26 o
  -4  11   4       1931.04       2182.81       196.41 o
  -3  11   4          0.08          9.83        68.67 o
  -2  11   4        217.90        164.55        88.86 o
  -1  11   4       1564.79       1442.33       116.97 o
   0  11   4       6175.09       6044.17       189.28 o
   1  11   4        264.73        291.49        92.03 o
   2  11   4        457.33        556.40       161.47 o
   3  11   4       2235.83       2213.17       195.40 o
   4  11   4       5786.27       5274.38       307.78 o
   5  11   4        425.46        680.95       208.01 o
   6  11   4         79.84        -61.35       156.75 o
  -5  12   4       1560.64       1541.29       193.73 o
  -4  12   4        285.47        227.67       139.56 o
  -3  12   4        736.59        364.79       140.84 o
  -2  12   4         73.41         -8.80        98.51 o
  -1  12   4       4106.98       4017.00       180.36 o
   0  12   4        103.19        106.40       132.71 o
   1  12   4        140.91        205.30       143.75 o
   2  12   4        816.13        877.63       141.03 o
   3  12   4       3190.63       3041.42       235.28 o
   4  12   4         59.26        117.70       125.01 o
   5  12   4        143.14        369.81       188.80 o
  -5  13   4       1749.64       2072.05       261.45 o
  -4  13   4       1576.57       1495.10       231.95 o
  -3  13   4       1748.85       1824.57       222.70 o
  -2  13   4        727.04        408.20       137.56 o
  -1  13   4       2095.31       1771.99       162.70 o
   0  13   4       1382.67       1364.19       180.24 o
   1  13   4       1788.59       1631.07       181.52 o
   2  13   4        291.53        186.49       132.56 o
   3  13   4        608.83        750.32       157.03 o
   4  13   4        447.35        532.87       159.31 o
  -4  14   4       1053.46       1095.02       224.29 o
  -3  14   4       1178.51       1427.95       207.26 o
  -2  14   4       2490.71       2533.91       235.54 o
  -1  14   4       1155.74        969.73       142.06 o
   0  14   4       1417.88       1509.93       162.78 o
   1  14   4       1711.60       1655.35       175.74 o
   2  14   4       2607.23       3065.86       238.19 o
   3  14   4        318.45        141.20       145.71 o
   4  14   4        648.62        576.18       179.62 o
  -2  15   4         34.72        -50.68       147.89 o
  -1  15   4         23.98          8.31       243.47 o
   0  15   4       2933.95       3072.81       286.78 o
   1  15   4         13.43        -10.55       114.13 o
   2  15   4         60.29         63.95       134.72 o
  -8   1   5        386.07        443.67       141.85 o
  -7   1   5       2521.53       2839.90       198.32 o
  -6   1   5       1580.26       1591.40       144.95 o
  -5   1   5       1006.25       1117.52       109.71 o
  -4   1   5        608.22        577.87        73.36 o
  -3   1   5       5281.70       5272.29       115.14 o
  -2   1   5        840.27        791.72        76.10 o
  -1   1   5       1013.25       1105.31        68.07 o
   0   1   5        884.85        921.07        45.29 o
   1   1   5       2172.26       2117.61       109.59 o
   2   1   5         31.99        -17.10        48.81 o
   3   1   5        264.60        236.83        53.39 o
   4   1   5        982.80        895.69        74.70 o
   5   1   5          7.98         90.25        59.03 o
   6   1   5         66.80         69.79        79.15 o
   7   1   5         58.50       -142.37       142.37 o
   8   1   5        679.81        987.37       344.83 o
  -8   2   5       1491.44       1138.68       166.78 o
  -7   2   5        513.56        434.59       121.14 o
  -6   2   5       3102.82       3065.80       206.29 o
  -5   2   5      12562.00      12436.35       303.47 o
  -4   2   5       1812.46       1838.47       100.52 o
  -3   2   5        364.19        418.38        38.25 o
  -2   2   5       2378.63       2372.74        82.34 o
  -1   2   5      17911.64      18720.15       236.48 o
   0   2   5         75.01         41.35        27.55 o
   1   2   5          4.32         19.07        41.86 o
   2   2   5        749.21        707.33        96.99 o
   3   2   5       2074.83       1933.22       110.74 o
   4   2   5         29.38         -6.99        44.67 o
   5   2   5         25.28        -26.85        57.67 o
   6   2   5       1014.16       1105.70       137.51 o
   7   2   5         98.14        341.25       134.19 o
   8   2   5         72.13       -159.82       159.82 o
  -8   3   5        791.64        582.87       136.59 o
  -7   3   5       3721.40       3945.72       297.84 o
  -6   3   5       3967.60       3950.01       198.11 o
  -5   3   5        599.42        585.41        78.54 o
  -4   3   5        506.15        514.86        64.83 o
  -3   3   5       9792.67       9569.32       171.34 o
  -2   3   5       9254.38       9127.72       160.54 o
  -1   3   5       1973.75       1915.75        72.42 o
   0   3   5        169.70        122.31        34.81 o
   1   3   5       4890.90       4919.52       122.42 o
   2   3   5       5270.27       5277.46       189.59 o
   3   3   5       1123.70       1070.05        84.67 o
   4   3   5         67.96        103.25        51.02 o
   5   3   5         47.52          5.53        51.61 o
   6   3   5       1156.13       1266.78       135.06 o
   7   3   5        309.36        458.13       107.14 o
   8   3   5        357.01        285.01       205.80 o
  -8   4   5          3.28        -71.38       178.17 o
  -7   4   5       2006.11       1970.63       167.43 o
  -6   4   5        811.64        822.70        93.55 o
  -5   4   5        798.33        824.06       143.99 o
  -4   4   5         80.03         65.57        53.47 o
  -3   4   5       8116.93       8126.79       186.43 o
  -2   4   5       4264.48       4294.26       120.70 o
  -1   4   5        678.82        623.04        45.25 o
   0   4   5       1251.52       1482.36        62.94 o
   1   4   5      10972.66      11281.59       189.58 o
   2   4   5       4159.29       4315.20       131.99 o
   3   4   5          0.90        -29.09        48.11 o
   4   4   5        423.76        513.60       123.64 o
   5   4   5       4342.18       4306.82       199.54 o
   6   4   5       1179.36       1143.47       133.19 o
   7   4   5        114.96         43.85       128.27 o
  -7   5   5       2762.32       2669.28       241.60 o
  -6   5   5       1304.42       1343.26       116.56 o
  -5   5   5       3277.78       3436.25       164.81 o
  -4   5   5         23.20         79.29        53.35 o
  -3   5   5       4286.30       4346.25       139.59 o
  -2   5   5       3099.33       2925.89       112.96 o
  -1   5   5       5113.88       4962.69       156.10 o
   0   5   5         79.63         26.34        33.73 o
   1   5   5       1021.28        999.06        76.95 o
   2   5   5       2202.93       2138.38        66.62 o
   3   5   5       3327.91       3232.67       150.35 o
   4   5   5         95.61        120.80        64.22 o
   5   5   5         56.30         89.97        84.29 o
   6   5   5        366.06        339.51       130.17 o
   7   5   5       1496.24       1679.28       211.02 o
  -7   6   5        466.41        404.44       140.78 o
  -6   6   5       1310.21       1389.19       119.12 o
  -5   6   5       4654.52       4542.33       171.93 o
  -4   6   5       2375.76       2204.57       153.83 o
  -3   6   5         92.54        120.89        59.08 o
  -2   6   5       4351.96       4211.92       263.62 o
  -1   6   5       5634.84       5264.84       112.82 o
   0   6   5       1460.70       1474.77        67.37 o
   1   6   5        457.63        475.58        72.17 o
   2   6   5       7950.72       7861.53       196.69 o
   3   6   5       1352.04       1201.86        77.89 o
   4   6   5        378.18        547.63       118.88 o
   5   6   5        307.38        262.28       133.67 o
   6   6   5       4363.21       4106.35       287.16 o
   7   6   5          5.71        126.71       160.75 o
  -7   7   5       1407.68       1357.49       175.66 o
  -6   7   5       2906.26       2841.25       234.45 o
  -5   7   5        975.90        978.71       104.40 o
  -4   7   5        935.22       1052.62        83.90 o
  -3   7   5       3030.28       2930.87       126.03 o
  -2   7   5       7618.16       7748.06       174.80 o
  -1   7   5       5246.91       5094.65       144.76 o
   0   7   5       1878.35       1921.46       138.46 o
   1   7   5       1829.78       1881.70       184.85 o
   2   7   5       6158.68       6272.07       355.13 o
   3   7   5       6847.65       6636.37       310.71 o
   4   7   5       2383.29       2376.73       207.50 o
   5   7   5        181.58         55.49       119.74 o
   6   7   5       1440.97       1466.76       202.63 o
   7   7   5       2552.93       2672.34       267.70 o
  -7   8   5       3677.20       3714.87       306.63 o
  -6   8   5        850.96       1186.44       223.09 o
  -5   8   5        142.31        249.24       106.45 o
  -4   8   5        176.23        111.28        57.35 o
  -3   8   5      12070.90      12094.92       280.96 o
  -2   8   5       3232.97       3236.91       132.72 o
  -1   8   5         28.25         17.80        27.69 o
   0   8   5       1151.78        979.66        81.05 o
   1   8   5      17498.73      18058.77       418.66 o
   2   8   5       4110.33       4063.85       154.39 o
   3   8   5         83.95        120.61       116.61 o
   4   8   5        767.70        656.73       145.05 o
   5   8   5       7981.09       8154.65       364.53 o
   6   8   5       1519.98       1327.38       201.46 o
   7   8   5        172.40        130.60       158.97 o
  -6   9   5        942.34        990.49       196.24 o
  -5   9   5       4333.19       4491.37       251.63 o
  -4   9   5        143.86         79.34        93.62 o
  -3   9   5       1533.66       1669.38       124.09 o
  -2   9   5        337.37        252.41        60.33 o
  -1   9   5       6731.11       6624.03       154.98 o
   0   9   5       1296.51       1336.80        92.12 o
   1   9   5        158.13         74.14        61.60 o
   2   9   5         38.46         88.20       111.79 o
   3   9   5       4062.19       3987.47       288.02 o
   4   9   5        656.59        684.89       145.23 o
   5   9   5        212.80        178.22       122.97 o
   6   9   5         70.84         81.88       129.87 o
  -6  10   5        312.65        439.47       169.80 o
  -5  10   5       1922.85       1889.79       186.93 o
  -4  10   5       4892.84       5365.61       274.44 o
  -3  10   5        517.18        475.10        84.26 o
  -2  10   5        454.22        466.54        66.23 o
  -1  10   5       2110.78       2196.47       164.54 o
   0  10   5       3963.60       4036.83       169.13 o
   1  10   5        787.01        872.86       102.79 o
   2  10   5        934.81       1042.68       178.83 o
   3  10   5        454.79        547.44       120.62 o
   4  10   5        798.64        604.49       180.99 o
   5  10   5        194.85        172.52       130.86 o
   6  10   5       1239.00       1175.73       237.98 o
  -6  11   5       1491.64       1860.55       389.80 o
  -5  11   5       3362.02       3536.73       341.45 o
  -4  11   5        952.21       1168.54       161.79 o
  -3  11   5         15.38         29.85       117.81 o
  -2  11   5       2614.92       2836.65       131.09 o
  -1  11   5       7588.63       7426.08       225.32 o
   0  11   5       2164.41       2082.78       170.69 o
   1  11   5         23.80        150.89        99.34 o
   2  11   5       1385.74       1421.46       205.35 o
   3  11   5       6195.46       6597.91       331.18 o
   4  11   5       2588.27       2388.45       225.85 o
   5  11   5         56.41        112.40       133.79 o
  -5  12   5        250.55        143.55       157.04 o
  -4  12   5         57.94        197.80       161.86 o
  -3  12   5       5707.73       6355.36       450.22 o
  -2  12   5       1938.40       1861.10       158.96 o
  -1  12   5        137.58        -12.05        78.56 o
   0  12   5         30.41       -136.30       156.53 o
   1  12   5       8142.50       7820.29       322.65 o
   2  12   5       1932.69       1648.39       226.03 o
   3  12   5         45.35        136.11       125.96 o
   4  12   5          4.23        225.25       136.45 o
   5  12   5       5506.75       5266.88       337.70 o
  -4  13   5        209.02        276.54       168.06 o
  -3  13   5        594.21        739.93       181.12 o
  -2  13   5         80.14         52.18        92.56 o
  -1  13   5       2165.77       2006.30       173.86 o
   0  13   5        253.56        121.50       155.05 o
   1  13   5        112.21       -124.58       124.58 o
   2  13   5         61.07        181.31       155.12 o
   3  13   5       1118.85       1032.45       176.93 o
   4  13   5         69.48         -4.09       213.66 o
  -3  14   5        148.22        -50.86       166.48 o
  -2  14   5          7.34       -139.23       139.23 o
  -1  14   5       1460.36       1476.28       171.40 o
   0  14   5        702.72        469.07       164.07 o
   1  14   5       1069.79        993.77       160.42 o
   2  14   5         45.57        256.80       137.28 o
   3  14   5        319.81        219.76       144.97 o
  -2  15   5        367.35        354.33       278.66 o
  -1  15   5       6165.10       6338.11       332.92 o
   0  15   5        697.24        522.25       146.66 o
   1  15   5         28.92         41.68       289.94 o
   2  15   5        156.35        182.18       143.90 o
  -8   0   6         11.32       -145.04       168.57 o
  -7   0   6      10546.48      11160.96       857.97 o
  -6   0   6        199.05        185.72       157.06 o
  -5   0   6      17771.70      17724.26       519.03 o
  -4   0   6        104.40        106.60        55.97 o
  -3   0   6      38442.43      38184.51       698.96 o
  -2   0   6       3241.14       3089.89       181.31 o
  -1   0   6      41496.80      40737.26      1054.87 o
   0   0   6       1268.20       1316.63        74.44 o
   1   0   6      46799.17      46229.27      1080.20 o
   2   0   6       8050.55       8249.81       269.27 o
   3   0   6      16889.86      17380.56       549.96 o
   4   0   6        495.88        450.34        92.33 o
   5   0   6      15743.66      16011.34       448.08 o
   6   0   6       2883.11       3244.02       391.03 o
   7   0   6       2508.26       2348.94       386.46 o
   8   0   6          0.35        -98.08       255.01 o
  -8   1   6        162.11        218.73       130.90 o
  -7   1   6       2449.81       2513.92       199.98 o
  -6   1   6         98.14         94.70        80.88 o
  -5   1   6      16522.01      16390.47       348.18 o
  -4   1   6        346.21        341.07        57.74 o
  -3   1   6      10471.56      10694.45       179.80 o
  -2   1   6         35.22          1.67        21.16 o
  -1   1   6      32489.26      31883.39       480.69 o
   0   1   6         13.50         14.40        30.94 o
   1   1   6      11585.22      11108.90       244.58 o
   2   1   6         69.14        101.03        48.31 o
   3   1   6      12235.41      12196.99       244.39 o
   4   1   6        555.32        495.06        72.06 o
   5   1   6       3386.69       3436.45       228.13 o
   6   1   6          3.66        146.49        86.39 o
   7   1   6       1915.55       1995.27       257.22 o
   8   1   6        263.93       -175.74       175.74 o
  -8   2   6         86.91         69.24       127.58 o
  -7   2   6        187.04        181.73       116.08 o
  -6   2   6          0.08         21.94        84.09 o
  -5   2   6          4.13         83.59        68.15 o
  -4   2   6        545.52        576.27        74.64 o
  -3   2   6        368.04        361.65        48.09 o
  -2   2   6          2.41         10.13        38.82 o
  -1   2   6          7.56          2.25        39.53 o
   0   2   6        628.63        542.10        47.80 o
   1   2   6          2.23         65.18        48.22 o
   2   2   6         40.80         22.74        60.04 o
   3   2   6          3.67         -2.52        47.21 o
   4   2   6        113.38        103.80        57.63 o
   5   2   6        292.78        363.32       128.99 o
   6   2   6          4.15         -0.21        86.28 o
   7   2   6         36.08        -17.84       151.22 o
  -8   3   6         26.63         86.22       112.89 o
  -7   3   6       1379.89       1312.09       160.09 o
  -6   3   6        130.91        153.94        81.81 o
  -5   3   6      14011.73      14324.95       348.97 o
  -4   3   6        192.66        291.57        59.82 o
  -3   3   6       5340.50       5201.57       180.12 o
  -2   3   6       1045.22       1064.91        51.98 o
  -1   3   6      31801.99      33015.72       429.16 o
   0   3   6       2846.01       2901.82        96.39 o
   1   3   6      10316.94      10352.42       207.44 o
   2   3   6        884.22        917.59        79.27 o
   3   3   6      16497.68      16876.64       365.81 o
   4   3   6       2467.88       2439.17       124.71 o
   5   3   6       4649.97       4540.68       173.86 o
   6   3   6        236.11        211.88        98.09 o
   7   3   6       2937.63       3609.52       297.14 o
  -7   4   6       9673.88      10002.49       321.75 o
  -6   4   6        257.63        183.96        80.48 o
  -5   4   6       5343.15       5510.13       212.91 o
  -4   4   6        205.07         92.77        52.25 o
  -3   4   6      33046.59      33240.02       488.18 o
  -2   4   6       4330.92       4340.84       114.50 o
  -1   4   6      17284.33      17620.54       283.62 o
   0   4   6        185.21        186.41        40.44 o
   1   4   6      38640.07      38602.46       573.41 o
   2   4   6       7840.84       7934.84       189.88 o
   3   4   6      16196.61      16225.43       354.17 o
   4   4   6          2.20         -2.57        58.71 o
   5   4   6      11422.91      11266.10       375.94 o
   6   4   6       2509.08       2707.11       253.20 o
   7   4   6       4488.61       4711.28       323.02 o
  -7   5   6        947.07       1011.47       149.49 o
  -6   5   6          4.47        -92.79        92.79 o
  -5   5   6       3414.36       3547.09       169.97 o
  -4   5   6        308.47        386.70        64.42 o
  -3   5   6       4369.35       4532.41       149.14 o
  -2   5   6          4.61         -6.01        56.06 o
  -1   5   6       6272.85       5905.39       142.73 o
   0   5   6        437.70        429.65        56.52 o
   1   5   6       8074.04       8035.38       178.77 o
   2   5   6        370.03        434.00        37.09 o
   3   5   6       4048.20       4222.06       144.82 o
   4   5   6        139.31         76.87        69.26 o
   5   5   6       4043.97       4412.55       396.92 o
   6   5   6        649.90        657.29       143.86 o
   7   5   6       1113.77       1657.05       219.76 o
  -7   6   6        141.77        257.75       125.09 o
  -6   6   6        198.92        274.69        97.84 o
  -5   6   6         41.23         52.85        83.65 o
  -4   6   6        371.08        469.85        86.66 o
  -3   6   6        484.32        340.71        66.48 o
  -2   6   6        484.50        477.93        62.61 o
  -1   6   6          0.08        -54.36        56.04 o
   0   6   6        556.88        579.39        66.93 o
   1   6   6        477.52        528.20        49.49 o
   2   6   6         77.69        101.06        58.37 o
   3   6   6        128.03         98.25       113.03 o
   4   6   6        821.06        847.22       170.26 o
   5   6   6        241.43        186.95       113.82 o
   6   6   6         57.78        -40.09       203.64 o
   7   6   6        193.42        358.80       167.94 o
  -7   7   6       2275.97       2289.15       225.90 o
  -6   7   6       1140.56       1153.74       163.95 o
  -5   7   6       3813.09       4216.71       232.06 o
  -4   7   6          0.87         18.97        61.18 o
  -3   7   6       7210.51       7012.54       206.09 o
  -2   7   6       5232.94       5148.88       137.38 o
  -1   7   6       7114.32       7585.58       145.54 o
   0   7   6        245.05        313.18        54.10 o
   1   7   6       7553.81       7646.08       273.42 o
   2   7   6       6285.64       5947.63       213.95 o
   3   7   6       5460.21       5789.42       309.47 o
   4   7   6        735.64        818.09       145.92 o
   5   7   6       1714.92       1616.66       186.20 o
   6   7   6       2078.56       1921.70       228.22 o
   7   7   6       2003.28       2044.30       249.35 o
  -7   8   6       4916.15       5202.50       786.79 o
  -6   8   6          6.55         92.94       120.91 o
  -5   8   6       2482.38       2535.11       240.87 o
  -4   8   6        973.77        935.12        96.52 o
  -3   8   6      12090.34      11684.49       306.77 o
  -2   8   6         91.47        108.59        52.53 o
  -1   8   6       7842.55       7823.31       185.56 o
   0   8   6       3070.48       2924.35       134.19 o
   1   8   6      11050.50      11438.40       283.76 o
   2   8   6        717.06        743.11        91.56 o
   3   8   6       6938.50       6670.26       320.91 o
   4   8   6       1418.32       1439.62       176.39 o
   5   8   6       3544.36       3402.04       273.65 o
   6   8   6        646.13        413.44       166.10 o
  -6   9   6        195.60        438.27       195.82 o
  -5   9   6       1032.11       1243.96       224.73 o
  -4   9   6        453.92        477.68       186.25 o
  -3   9   6        737.47        716.87        80.36 o
  -2   9   6        449.79        418.52        66.64 o
  -1   9   6        480.91        490.49        60.63 o
   0   9   6       1273.90       1210.52       147.15 o
   1   9   6       3889.94       4133.70       195.76 o
   2   9   6        965.31       1165.41       273.98 o
   3   9   6         56.54        -11.51       106.27 o
   4   9   6        527.73        449.20       131.56 o
   5   9   6       3483.59       3630.89       267.72 o
   6   9   6        990.57       1113.39       208.58 o
  -6  10   6        187.83        217.80       161.74 o
  -5  10   6        176.50        182.95       130.99 o
  -4  10   6       2534.83       2654.63       201.21 o
  -3  10   6       2400.42       2390.46       118.81 o
  -2  10   6          1.84        -61.75        61.75 o
  -1  10   6          9.08         -6.07        66.15 o
   0  10   6       4530.51       4256.77       163.22 o
   1  10   6       2681.73       2628.76       248.09 o
   2  10   6        364.74        224.26       133.87 o
   3  10   6        116.50        152.97       373.31 o
   4  10   6       3807.85       4181.66       318.64 o
   5  10   6        566.85        525.56       149.36 o
   6  10   6        330.28        436.95       297.96 o
  -5  11   6       1810.85       2158.56       253.34 o
  -4  11   6          2.86        134.83       110.15 o
  -3  11   6       1862.42       1830.79       169.44 o
  -2  11   6       5840.39       6009.90       193.81 o
  -1  11   6       3317.51       3537.98       157.97 o
   0  11   6        350.97        265.04        82.32 o
   1  11   6       2496.69       2333.71       233.31 o
   2  11   6       4869.48       5103.60       342.83 o
   3  11   6       1525.47       1961.24       208.71 o
   4  11   6        480.71        298.29       149.78 o
   5  11   6       1050.37       1077.55       189.74 o
  -5  12   6        525.14        376.35       164.02 o
  -4  12   6       1956.76       1728.42       315.07 o
  -3  12   6       2508.92       2661.49       201.67 o
  -2  12   6        121.97        -11.75        90.59 o
  -1  12   6       1561.67       1454.88       128.98 o
   0  12   6       2434.00       2303.19       179.19 o
   1  12   6       1956.51       1990.99       238.71 o
   2  12   6          0.11        104.10       148.98 o
   3  12   6       1541.77       1349.52       293.45 o
   4  12   6        985.58        883.88       211.08 o
  -4  13   6        132.30        108.36       257.96 o
  -3  13   6        243.00        105.84       139.56 o
  -2  13   6         13.78        -25.14        85.85 o
  -1  13   6        198.04        334.13       117.25 o
   0  13   6        128.35         68.29       158.48 o
   1  13   6        832.46       1054.42       202.66 o
   2  13   6         27.50        222.66       197.90 o
   3  13   6          1.79       -129.34       131.46 o
   4  13   6         88.43         81.47       157.03 o
  -3  14   6         73.65       -135.07       181.11 o
  -2  14   6         20.91         51.35       150.09 o
  -1  14   6        188.26        132.18       123.35 o
   0  14   6       6526.89       6296.88       427.41 o
   1  14   6         99.39        158.27       167.38 o
   2  14   6         11.77        117.15       128.93 o
   3  14   6          3.80       -126.13       143.25 o
  -1  15   6        124.21        -26.28       181.29 o
   0  15   6          4.58       -163.41       163.41 o
   1  15   6       1138.43        947.79       204.99 o
  -7   1   7         10.64        -78.03        99.16 o
  -6   1   7        200.94        137.11        87.50 o
  -5   1   7       1549.62       1675.18       133.39 o
  -4   1   7       4114.32       3886.87       170.35 o
  -3   1   7         29.08         60.62        34.77 o
  -2   1   7        652.24        662.05        93.25 o
  -1   1   7       9455.53       9255.25       213.84 o
   0   1   7      10744.33      10803.22       188.31 o
   1   1   7         18.32         70.12        67.38 o
   2   1   7       1929.75       2168.88       128.32 o
   3   1   7       9456.88       9629.43       361.92 o
   4   1   7       7134.78       6969.13       203.75 o
   5   1   7         86.41         76.03        65.61 o
   6   1   7       1871.91       2022.34       166.71 o
   7   1   7       2942.91       3010.87       393.28 o
  -7   2   7       1195.75       1232.89       167.22 o
  -6   2   7       1504.81       1502.37       148.41 o
  -5   2   7        719.54        575.02       124.21 o
  -4   2   7       5883.94       5732.76       198.56 o
  -3   2   7      11280.79      11226.79       198.47 o
  -2   2   7       2710.85       2666.53       113.34 o
  -1   2   7       2495.40       2465.92       106.54 o
   0   2   7      24075.11      23440.70       416.83 o
   1   2   7      21591.95      21646.24       409.37 o
   2   2   7       3439.78       3365.98       182.84 o
   3   2   7        988.76        933.57       101.07 o
   4   2   7      20128.48      20540.80       406.22 o
   5   2   7       8810.84       8698.12       240.57 o
   6   2   7       2602.92       3022.09       197.40 o
   7   2   7         58.90        132.92       132.69 o
  -7   3   7        270.22        286.01       118.81 o
  -6   3   7       1097.37       1092.85       135.25 o
  -5   3   7        673.49        614.15       104.16 o
  -4   3   7       3405.13       3514.64       166.30 o
  -3   3   7       1022.66       1052.56       127.88 o
  -2   3   7       7274.02       7317.16       222.79 o
  -1   3   7       5135.93       4915.82       101.25 o
   0   3   7       5479.19       5423.90       139.45 o
   1   3   7       1036.19        876.95        83.29 o
   2   3   7      12729.00      12918.12       308.22 o
   3   3   7       4959.14       4812.41       160.16 o
   4   3   7       3036.30       2890.85       169.89 o
   5   3   7        223.73        193.82        87.49 o
   6   3   7       5453.74       5562.02       356.32 o
   7   3   7       1574.51       1726.86       278.13 o
  -7   4   7         92.09          5.18       110.80 o
  -6   4   7          3.60        -76.73        76.73 o
  -5   4   7        861.39        731.56       109.43 o
  -4   4   7       1419.73       1317.40       123.23 o
  -3   4   7        315.38        368.73        52.97 o
  -2   4   7         69.03         69.93        32.68 o
  -1   4   7       1269.02       1326.91        82.97 o
   0   4   7        909.88       1055.47        93.93 o
   1   4   7        849.15        825.02        79.06 o
   2   4   7          6.41          1.90        69.45 o
   3   4   7        657.60        791.58        76.91 o
   4   4   7          2.52         43.70        69.71 o
   5   4   7        556.22        434.54        98.22 o
   6   4   7         11.95         87.64       136.76 o
   7   4   7        148.42       -132.34       132.34 o
  -7   5   7        338.62        347.59       182.30 o
  -6   5   7         23.32         87.45       102.95 o
  -5   5   7       1350.81       1426.06       135.20 o
  -4   5   7        129.66        220.21        72.52 o
  -3   5   7        750.12        630.89        73.68 o
  -2   5   7        182.33        270.23        55.47 o
  -1   5   7       7629.50       7731.62       204.98 o
   0   5   7        251.92        298.97        58.68 o
   1   5   7        775.13        802.83        80.70 o
   2   5   7       1916.91       2046.29        87.84 o
   3   5   7       9388.06       9850.01       224.41 o
   4   5   7       1240.28       1055.80       278.74 o
   5   5   7        241.80        203.29       117.33 o
   6   5   7       2421.27       2342.99       232.95 o
   7   5   7       3323.74       3502.14       295.75 o
  -7   6   7         17.93         90.60       138.02 o
  -6   6   7        402.57        569.74       109.17 o
  -5   6   7        790.74        715.71       140.77 o
  -4   6   7       1445.52       1440.01       134.78 o
  -3   6   7       1187.66       1324.32       104.37 o
  -2   6   7        474.30        390.68        67.94 o
  -1   6   7        775.43        845.35       106.18 o
   0   6   7       3940.91       3866.79       169.16 o
   1   6   7       4676.08       5216.31       186.23 o
   2   6   7       1532.25       1406.14       120.84 o
   3   6   7        103.58         82.50        77.25 o
   4   6   7       4971.55       5022.77       273.36 o
   5   6   7       3586.22       3393.88       266.26 o
   6   6   7       1966.89       2094.54       233.90 o
   7   6   7          0.99        148.94       161.20 o
  -7   7   7       2861.73       2992.98       302.52 o
  -6   7   7        562.49        804.00       154.31 o
  -5   7   7        127.22        201.56        91.70 o
  -4   7   7        528.58        388.99        94.94 o
  -3   7   7       5432.38       5352.19       176.64 o
  -2   7   7       1904.36       2034.41       167.45 o
  -1   7   7          2.06        -48.09        65.11 o
   0   7   7        672.53        545.05        83.92 o
   1   7   7       3444.87       3673.88       174.29 o
   2   7   7       3238.15       3267.37       172.14 o
   3   7   7        291.12        342.83        87.34 o
   4   7   7        902.18        917.66       154.88 o
   5   7   7        643.37        560.03       148.77 o
   6   7   7       2076.40       1705.48       228.50 o
  -6   8   7        195.55        135.14       134.48 o
  -5   8   7       2726.89       2949.75       222.42 o
  -4   8   7       1069.70       1137.30       105.39 o
  -3   8   7       2102.29       1940.41       106.24 o
  -2   8   7       1314.05       1264.90        87.05 o
  -1   8   7       4303.71       4526.99       146.35 o
   0   8   7       1036.45        986.19       105.51 o
   1   8   7       3083.63       3227.39       188.72 o
   2   8   7       1238.32       1185.26       124.59 o
   3   8   7       3437.81       3205.04       265.72 o
   4   8   7        184.26        321.46       130.25 o
   5   8   7       1243.66       1258.10       182.08 o
   6   8   7        214.28        -44.79       151.55 o
  -6   9   7         12.20       -123.44       123.44 o
  -5   9   7       2057.58       1835.01       191.25 o
  -4   9   7          7.70        -44.50        87.77 o
  -3   9   7        426.66        373.62        79.01 o
  -2   9   7        976.28       1134.82        95.04 o
  -1   9   7       7469.04       7238.26       197.95 o
   0   9   7          2.20         -6.42        67.79 o
   1   9   7        973.29       1040.28       108.95 o
   2   9   7       3325.47       3222.64       282.14 o
   3   9   7       6438.19       5756.13       363.24 o
   4   9   7          7.04        -82.27       180.77 o
   5   9   7       1326.54       1475.33       197.25 o
   6   9   7       2863.94       3148.96       365.59 o
  -5  10   7        160.25        200.46       114.29 o
  -4  10   7       1980.55       1514.23       188.86 o
  -3  10   7        156.05         67.54        68.98 o
  -2  10   7          6.01         23.25        69.28 o
  -1  10   7        104.68         11.84        65.88 o
   0  10   7       5389.82       5243.26       253.63 o
   1  10   7       1291.25       1340.43       183.58 o
   2  10   7          8.26         15.59       185.18 o
   3  10   7         21.26         69.61       149.66 o
   4  10   7       4872.59       4869.21       308.34 o
   5  10   7       1126.70       1164.56       186.37 o
  -5  11   7        357.81        172.06       287.02 o
  -4  11   7        145.36        -85.78       242.78 o
  -3  11   7       4122.03       3962.17       215.14 o
  -2  11   7       1182.30       1344.80       128.86 o
  -1  11   7         90.45         98.01        72.49 o
   0  11   7        132.08        229.37       141.95 o
   1  11   7       2674.80       3014.43       264.50 o
   2  11   7        754.31        938.54       189.01 o
   3  11   7          2.66        176.68       157.84 o
   4  11   7         87.93        292.74       141.48 o
   5  11   7        586.56        451.16       182.31 o
  -4  12   7        229.88       -140.98       203.83 o
  -3  12   7        872.37        540.88       159.38 o
  -2  12   7          6.46        -47.53        86.15 o
  -1  12   7       8600.97       8351.25       519.71 o
   0  12   7          2.30       -106.99       149.15 o
   1  12   7       1180.43        956.93       187.63 o
   2  12   7          3.39        138.61       146.94 o
   3  12   7       4705.42       5016.91       317.88 o
   4  12   7         98.06         70.92       139.22 o
  -3  13   7       1781.10       1357.78       267.97 o
  -2  13   7        772.19        436.37       152.98 o
  -1  13   7       1406.78       1300.84       157.93 o
   0  13   7        577.46        470.83       167.94 o
   1  13   7       2588.96       2168.58       344.97 o
   2  13   7       2145.93       2244.55       264.05 o
   3  13   7       1173.23        882.23       182.62 o
  -2  14   7        265.33        307.68       252.56 o
  -1  14   7         31.49       -105.74       127.82 o
   0  14   7       2815.08       2596.55       274.33 o
   1  14   7         14.18       -157.15       316.74 o
   2  14   7        417.79        562.86       295.93 o
  -7   0   8       1935.57       2513.88       312.10 o
  -6   0   8        694.03        631.84       142.80 o
  -5   0   8      10894.33      11392.40       422.96 o
  -4   0   8        502.47        360.97       120.32 o
  -3   0   8       5003.49       5099.48       396.12 o
  -2   0   8        607.99        634.08       149.72 o
  -1   0   8      12631.15      11496.83       698.82 o
   0   0   8          9.91         17.47        83.07 o
   1   0   8       3944.31       3856.28       189.01 o
   2   0   8         41.24          3.65        73.63 o
   3   0   8       4083.76       4136.92       243.94 o
   4   0   8       1047.22       1011.97       133.81 o
   5   0   8        518.73        232.88       133.91 o
   6   0   8          1.41       -108.64       182.58 o
   7   0   8        574.04        751.51       282.20 o
  -7   1   8       2355.07       2568.46       225.90 o
  -6   1   8         55.54         -9.94       114.01 o
  -5   1   8       2389.23       2583.63       165.30 o
  -4   1   8        192.42        197.77        82.14 o
  -3   1   8       3119.69       2910.10       151.03 o
  -2   1   8       1409.32       1425.45       112.44 o
  -1   1   8       4532.39       4721.06       138.21 o
   0   1   8         30.45         31.69        37.48 o
   1   1   8       1480.34       1659.93       113.16 o
   2   1   8       3529.07       3488.53       170.69 o
   3   1   8       1626.98       1582.58       132.77 o
   4   1   8        266.54         82.52        70.06 o
   5   1   8        443.88        563.89        91.17 o
   6   1   8       2045.00       1865.85       169.98 o
   7   1   8         92.66        -93.19       188.62 o
  -7   2   8        350.46        363.57       123.51 o
  -6   2   8         98.90         87.90        85.46 o
  -5   2   8        196.55        168.51        86.00 o
  -4   2   8        159.28        153.39        72.50 o
  -3   2   8       2048.40       2049.30        85.10 o
  -2   2   8        369.14        347.79        40.78 o
  -1   2   8         94.80        139.33        48.75 o
   0   2   8        677.27        654.55        66.32 o
   1   2   8       3109.92       2825.21       175.52 o
   2   2   8        589.04        546.53        86.27 o
   3   2   8         43.04         56.42        67.17 o
   4   2   8        172.29        151.01        80.27 o
   5   2   8        667.77        621.20        93.55 o
   6   2   8        285.14        284.31       105.48 o
   7   2   8        135.39        312.14       202.34 o
  -7   3   8        962.42       1114.49       178.16 o
  -6   3   8        238.51        222.80       105.42 o
  -5   3   8        871.50        714.15       120.71 o
  -4   3   8       2634.34       2413.74       146.66 o
  -3   3   8        450.18        447.78        88.18 o
  -2   3   8        784.97        735.82        70.17 o
  -1   3   8        129.62        166.57        56.14 o
   0   3   8       2533.00       2473.57       109.55 o
   1   3   8         26.08         22.85        55.74 o
   2   3   8         61.92         11.09        66.98 o
   3   3   8        102.65        114.45        58.92 o
   4   3   8        426.81        468.67        92.74 o
   5   3   8         22.57         73.62        85.57 o
   6   3   8        481.95        344.29       141.21 o
   7   3   8        149.54         61.01       184.55 o
  -7   4   8       2919.09       2889.05       219.21 o
  -6   4   8        744.17        796.03       129.74 o
  -5   4   8       2742.01       2786.68       182.64 o
  -4   4   8       1100.37       1157.19       176.33 o
  -3   4   8       4544.04       4630.33       169.09 o
  -2   4   8       1178.02       1373.36        94.06 o
  -1   4   8       2343.29       2191.97       108.82 o
   0   4   8       1676.80       1565.58       104.03 o
   1   4   8       1653.44       1605.74       161.03 o
   2   4   8        180.60        251.88        72.59 o
   3   4   8       1407.35       1593.52       128.63 o
   4   4   8         26.01        -82.57        88.30 o
   5   4   8        126.88        -57.61       180.26 o
   6   4   8         30.43         38.73       131.65 o
   7   4   8        610.85        844.38       246.45 o
  -7   5   8       1908.19       1803.87       194.28 o
  -6   5   8        434.63        536.54       124.21 o
  -5   5   8       2377.49       2112.08       170.91 o
  -4   5   8        963.42       1084.02       136.47 o
  -3   5   8       2935.77       2675.43       194.77 o
  -2   5   8       1015.92       1049.18       100.46 o
  -1   5   8       3212.72       3418.97       127.11 o
   0   5   8       2886.33       2835.98       136.64 o
   1   5   8       1836.28       1804.77       138.81 o
   2   5   8       1294.03       1472.57       101.57 o
   3   5   8       2077.02       2258.96       162.95 o
   4   5   8       2639.77       2714.39       247.24 o
   5   5   8        440.08        338.33       131.09 o
   6   5   8        972.23        843.62       183.73 o
  -6   6   8       1708.48       1557.50       274.07 o
  -5   6   8        204.63        180.75       114.41 o
  -4   6   8        353.99        347.17       110.02 o
  -3   6   8       2576.19       2535.28       152.67 o
  -2   6   8       4915.51       4943.03       187.42 o
  -1   6   8         24.57        126.58        76.20 o
   0   6   8        247.59        262.37        84.14 o
   1   6   8       4139.58       3613.50       178.54 o
   2   6   8       6507.50       6183.25       241.60 o
   3   6   8         86.16          0.04        78.03 o
   4   6   8         13.88         44.25       116.07 o
   5   6   8       2360.86       2409.84       236.63 o
   6   6   8       3253.34       2979.13       273.57 o
  -6   7   8        524.20        680.13       188.00 o
  -5   7   8        172.04        248.59       122.95 o
  -4   7   8       2501.36       2049.40       155.86 o
  -3   7   8       1982.07       2264.85       228.34 o
  -2   7   8        838.33        696.03        95.62 o
  -1   7   8         12.17        163.94        69.65 o
   0   7   8       2770.50       2816.20       155.94 o
   1   7   8        232.49        276.62        86.83 o
   2   7   8         28.66         56.77        79.96 o
   3   7   8        173.77        167.19        87.12 o
   4   7   8       1404.40       1367.80       177.80 o
   5   7   8         30.90        119.30       165.96 o
   6   7   8        317.72        288.99       151.60 o
  -6   8   8        137.17        200.83       159.88 o
  -5   8   8       1382.69       1474.10       276.88 o
  -4   8   8        228.26         -4.82       116.59 o
  -3   8   8       4504.94       4784.80       193.08 o
  -2   8   8        129.27        136.00        69.42 o
  -1   8   8        623.54        493.48        90.47 o
   0   8   8         98.37        -29.42        72.57 o
   1   8   8       2585.10       2677.13       188.08 o
   2   8   8       1011.32        804.09       128.96 o
   3   8   8         86.94        243.85       141.20 o
   4   8   8        216.50        197.88       119.20 o
   5   8   8        307.60        163.36       152.46 o
   6   8   8        888.34        761.01       191.15 o
  -5   9   8       4729.44       5005.60       352.03 o
  -4   9   8       2801.00       2823.54       242.44 o
  -3   9   8         61.43        -31.24        73.63 o
  -2   9   8        147.89        204.13        72.45 o
  -1   9   8       6958.52       7365.21       222.50 o
   0   9   8       5176.80       5488.33       219.68 o
   1   9   8          8.16         73.15        82.74 o
   2   9   8        263.95        381.89       148.69 o
   3   9   8       3638.15       3623.79       295.11 o
   4   9   8       3610.98       3273.95       257.10 o
   5   9   8         10.76        262.42       167.27 o
  -5  10   8         37.76         -2.26       133.74 o
  -4  10   8          9.01        -13.22       107.04 o
  -3  10   8       2216.48       2246.49       147.84 o
  -2  10   8       8512.60       8839.41       274.29 o
  -1  10   8         13.82        -46.28       111.16 o
   0  10   8         18.30        -73.82        73.82 o
   1  10   8       3427.89       3400.90       274.91 o
   2  10   8       6292.33       6567.75       391.28 o
   3  10   8         16.49         -3.02       147.36 o
   4  10   8         44.70         80.82       161.39 o
   5  10   8       2384.72       2534.86       252.19 o
  -4  11   8       5510.34       5155.48       316.19 o
  -3  11   8        397.59        464.88       113.35 o
  -2  11   8        186.88         96.39        83.22 o
  -1  11   8         29.53         -2.89        86.10 o
   0  11   8       5993.92       5844.93       270.24 o
   1  11   8        466.86        574.48       199.79 o
   2  11   8         35.01        488.15       274.39 o
   3  11   8        187.03        206.45       196.39 o
   4  11   8       2507.64       2501.18       247.46 o
  -4  12   8        145.81       -221.17       239.39 o
  -3  12   8       2089.67       2094.79       211.31 o
  -2  12   8          2.14         81.29       119.22 o
  -1  12   8        694.38        899.64       168.38 o
   0  12   8        201.66        -63.37       237.84 o
   1  12   8       1539.73       1165.48       213.28 o
   2  12   8        607.59        486.56       178.34 o
   3  12   8        590.14        372.63       192.10 o
  -3  13   8         30.16       -168.49       168.49 o
  -2  13   8        402.06        460.02       143.33 o
  -1  13   8       4586.47       4561.24       415.19 o
   0  13   8       4795.44       4815.58       319.77 o
   1  13   8         12.38       -105.48       154.10 o
   2  13   8        360.72        552.68       225.41 o
  -1  14   8         49.85        -61.87       256.52 o
   0  14   8          0.30        -44.04       285.52 o
  -7   1   9       1813.42       2082.99       214.75 o
  -6   1   9       1394.77       1552.62       161.63 o
  -5   1   9        196.94         67.77        88.16 o
  -4   1   9       8581.80       8362.92       278.75 o
  -3   1   9       4554.40       4834.76       200.70 o
  -2   1   9       3794.86       3673.83       206.21 o
  -1   1   9        153.95        120.06        76.51 o
   0   1   9      18180.41      18442.21       370.57 o
   1   1   9       4407.27       4511.65       175.49 o
   2   1   9       3717.96       3754.62       183.81 o
   3   1   9         87.61        104.10       104.42 o
   4   1   9      10246.43      10101.29       223.98 o
   5   1   9       1384.78       1364.29       130.33 o
   6   1   9       1085.28       1182.84       167.77 o
  -7   2   9        495.03        674.00       140.82 o
  -6   2   9       9342.66       9047.92       374.87 o
  -5   2   9       7776.88       7355.82       250.79 o
  -4   2   9       1990.65       1966.52       142.78 o
  -3   2   9        356.39        434.86        94.99 o
  -2   2   9      24006.89      24314.80       545.47 o
  -1   2   9      11934.07      12119.02       272.97 o
   0   2   9       5365.80       5332.44       173.76 o
   1   2   9         93.67         23.59        59.77 o
   2   2   9      19932.50      20848.71       440.08 o
   3   2   9       5121.94       5167.52       200.07 o
   4   2   9       4421.56       4624.51       191.45 o
   5   2   9         59.14         73.24        76.29 o
   6   2   9       5533.91       5381.24       327.52 o
  -7   3   9       1490.26       1227.07       163.79 o
  -6   3   9       1218.79       1294.11       151.48 o
  -5   3   9        272.23        257.72       112.62 o
  -4   3   9       3139.86       3178.45       189.73 o
  -3   3   9       4699.71       4572.27       286.39 o
  -2   3   9       5367.73       5690.32       229.83 o
  -1   3   9         12.85         50.52        51.86 o
   0   3   9       3401.45       3658.41       207.27 o
   1   3   9       5870.29       5893.27       198.08 o
   2   3   9       7940.90       8140.37       245.44 o
   3   3   9          7.15         37.49        69.78 o
   4   3   9       1309.04       1630.01       207.68 o
   5   3   9       2055.85       2163.21       197.41 o
   6   3   9       3322.86       3363.15       275.38 o
  -6   4   9        283.17        173.85       116.98 o
  -5   4   9         29.54         40.84        99.48 o
  -4   4   9         48.53        109.03        93.09 o
  -3   4   9        217.99        217.12        84.56 o
  -2   4   9        631.02        572.23       104.05 o
  -1   4   9        186.46        201.55        73.25 o
   0   4   9         21.01         55.77        59.16 o
   1   4   9        443.68        408.41        80.11 o
   2   4   9        467.40        343.12        79.09 o
   3   4   9        705.79        641.85        82.78 o
   4   4   9         44.33        226.75       132.13 o
   5   4   9        309.31        367.15       131.68 o
   6   4   9        117.61        252.48       147.67 o
  -6   5   9        518.31        467.54       145.75 o
  -5   5   9        125.81        131.84       103.12 o
  -4   5   9       7758.69       7804.71       300.28 o
  -3   5   9       5144.20       4784.66       195.57 o
  -2   5   9       1344.83       1423.88       108.79 o
  -1   5   9         15.85          0.67        60.89 o
   0   5   9      12791.86      12566.76       351.46 o
   1   5   9       1858.80       1739.74       147.11 o
   2   5   9        939.32        924.59       118.79 o
   3   5   9         87.54        177.65        87.92 o
   4   5   9       6363.97       6463.78       494.41 o
   5   5   9        104.14        128.18       112.73 o
   6   5   9        202.45        259.09       137.84 o
  -6   6   9       4940.70       5584.49       316.29 o
  -5   6   9       4938.33       4850.27       337.88 o
  -4   6   9       1147.18       1128.44       150.56 o
  -3   6   9        152.78        135.42        79.00 o
  -2   6   9      15492.28      15188.57       352.71 o
  -1   6   9       5206.79       5254.16       230.90 o
   0   6   9       1890.70       1981.98       158.04 o
   1   6   9         23.97        -23.01        71.29 o
   2   6   9      15022.35      14396.00       362.11 o
   3   6   9       1694.59       1936.03       239.87 o
   4   6   9       1264.49       1126.63       193.48 o
   5   6   9          2.05        131.10       136.34 o
   6   6   9       4535.24       4441.99       566.73 o
  -6   7   9        633.84        559.44       198.71 o
  -5   7   9         24.12         21.09       119.43 o
  -4   7   9        684.31        585.10       205.41 o
  -3   7   9       2111.32       2205.70       177.50 o
  -2   7   9       2714.80       2889.86       211.50 o
  -1   7   9         61.37         66.98       106.50 o
   0   7   9        549.83        558.10        96.73 o
   1   7   9       2052.89       2009.64       150.10 o
   2   7   9       3923.13       3975.44       209.06 o
   3   7   9         63.48         93.88       132.21 o
   4   7   9         36.62        169.92       160.54 o
   5   7   9       1007.15        781.45       167.15 o
  -5   8   9         18.73        330.97       252.39 o
  -4   8   9         38.86        182.57       113.34 o
  -3   8   9       1140.35       1106.48       111.44 o
  -2   8   9       3198.65       3054.99       152.72 o
  -1   8   9         35.76        -43.07       111.44 o
   0   8   9        110.47        103.35        83.15 o
   1   8   9        988.89       1030.46       130.36 o
   2   8   9       4346.21       4160.17       331.85 o
   3   8   9         29.85        130.97       166.52 o
   4   8   9        284.27         78.61       299.87 o
   5   8   9        404.17        761.35       246.57 o
  -5   9   9       1066.19        729.12       197.50 o
  -4   9   9       6070.86       6065.06       300.93 o
  -3   9   9       2569.28       2476.87       170.52 o
  -2   9   9          0.52        136.92        87.39 o
  -1   9   9       2419.57       2312.07       161.81 o
   0   9   9       8326.63       8386.86       268.98 o
   1   9   9       1953.44       2067.38       207.16 o
   2   9   9        126.50        280.74       140.58 o
   3   9   9       1798.94       2135.18       267.39 o
   4   9   9       3901.64       4397.71       425.65 o
   5   9   9        397.25        427.87       153.91 o
  -4  10   9        208.18         45.22       202.56 o
  -3  10   9        127.25        111.16        95.82 o
  -2  10   9       3839.44       3925.39       213.27 o
  -1  10   9       2848.71       2936.79       182.26 o
   0  10   9       1227.56       1210.31       131.02 o
   1  10   9        494.15        629.74       140.06 o
   2  10   9       2539.35       2740.56       269.30 o
   3  10   9       1407.76       1538.07       232.37 o
   4  10   9       1318.87       1284.80       197.53 o
  -4  11   9         33.53         16.94       178.42 o
  -3  11   9        734.74        549.40       144.12 o
  -2  11   9        841.83        863.21       140.35 o
  -1  11   9         36.73        -82.15        94.31 o
   0  11   9          0.26         -2.49       108.00 o
   1  11   9       1309.09       1252.71       283.17 o
   2  11   9       1842.64       1707.21       237.45 o
   3  11   9          6.97         48.79       219.56 o
  -3  12   9        761.20        525.20       200.98 o
  -2  12   9       1081.06       1059.76       215.00 o
  -1  12   9        111.14        152.59       124.55 o
   0  12   9        734.27        439.65       167.04 o
   1  12   9       1142.30        893.18       199.97 o
   2  12   9       1818.80       1570.29       243.46 o
   3  12   9          7.11        235.39       286.69 o
  -1  13   9       4270.50       4816.06       356.49 o
   0  13   9       2837.33       3025.71       307.30 o
   1  13   9       1012.23        967.52       212.09 o
  -6   0  10       1323.90       1221.30       213.59 o
  -5   0  10       1169.72        927.08       173.18 o
  -4   0  10        226.21        252.17       127.34 o
  -3   0  10        505.61        722.31       168.03 o
  -2   0  10       7314.75       7064.69       841.08 o
  -1   0  10       1306.81       1110.84       188.04 o
   0   0  10       1001.14        929.17       184.77 o
   1   0  10         30.47        -34.69       130.60 o
   2   0  10      16522.90      16575.50      1160.78 o
   3   0  10       1013.78        910.94       213.52 o
   4   0  10        906.45        950.61       134.33 o
   5   0  10        416.05        475.97       138.51 o
   6   0  10      11156.02      11933.22       598.69 o
  -6   1  10        392.22        360.29       110.51 o
  -5   1  10         11.67         94.22        92.61 o
  -4   1  10       2981.98       3026.69       176.88 o
  -3   1  10         94.94         93.42        91.75 o
  -2   1  10       1461.68       1520.29       151.52 o
  -1   1  10         17.38         58.43        91.83 o
   0   1  10      11016.83      10991.57       328.97 o
   1   1  10        112.43        -21.79        61.55 o
   2   1  10       1259.80       1224.60       123.53 o
   3   1  10         50.57         52.19        86.74 o
   4   1  10      11610.44      11630.44       280.08 o
   5   1  10        237.66        281.93        92.07 o
   6   1  10        314.11        624.14       229.24 o
  -6   2  10        386.71        400.24       124.44 o
  -5   2  10         48.74         57.67        96.84 o
  -4   2  10        451.44        368.26       113.02 o
  -3   2  10        527.87        437.37       104.33 o
  -2   2  10        641.14        806.19       130.86 o
  -1   2  10         70.05        -79.05        79.09 o
   0   2  10        348.89        254.58        80.17 o
   1   2  10        190.39        203.13        76.39 o
   2   2  10         99.56         38.76        77.20 o
   3   2  10        110.58        120.72       103.06 o
   4   2  10         50.47        118.09        81.95 o
   5   2  10          5.17        149.00       102.19 o
   6   2  10          0.67        -61.83       121.87 o
  -6   3  10          3.12        -22.72       109.64 o
  -5   3  10          5.28          0.42       115.61 o
  -4   3  10       7318.12       7324.20       274.67 o
  -3   3  10         47.86        -77.11        89.04 o
  -2   3  10        122.32         81.59        99.17 o
  -1   3  10         12.89        119.26        72.74 o
   0   3  10      16748.82      17467.43       372.94 o
   1   3  10        230.02        178.40        77.51 o
   2   3  10        152.23        142.13        82.98 o
   3   3  10        303.05         25.88        91.41 o
   4   3  10      11866.07      12192.71       610.12 o
   5   3  10         51.09        163.68       125.23 o
   6   3  10         32.66        320.60       140.26 o
  -6   4  10       2746.85       2633.53       236.99 o
  -5   4  10        548.49        357.76       134.10 o
  -4   4  10        705.48        787.42       177.74 o
  -3   4  10         27.20         -1.03        89.23 o
  -2   4  10      12012.80      11854.24       494.34 o
  -1   4  10        183.08        114.89        68.30 o
   0   4  10       1705.33       1569.70       115.97 o
   1   4  10        431.44        365.42        99.70 o
   2   4  10      17159.66      16450.03       448.11 o
   3   4  10         23.85         16.26        90.71 o
   4   4  10       1024.37        901.76       142.85 o
   5   4  10        855.02        591.16       152.67 o
   6   4  10       9188.86       8989.75       433.65 o
  -6   5  10        906.42       1028.07       218.48 o
  -5   5  10        119.10        179.40       148.32 o
  -4   5  10       2579.12       2715.19       212.73 o
  -3   5  10        966.70       1053.94       148.43 o
  -2   5  10       2280.83       2356.35       177.99 o
  -1   5  10        167.24        132.91        79.94 o
   0   5  10       5324.03       5804.16       248.35 o
   1   5  10        432.17        511.45       108.67 o
   2   5  10       2054.90       2085.43       247.49 o
   3   5  10         11.08         27.06        94.62 o
   4   5  10       3891.76       4142.79       320.42 o
   5   5  10        161.50        322.20       140.88 o
  -6   6  10        365.04        482.92       149.32 o
  -5   6  10        981.27        878.03       148.29 o
  -4   6  10       1242.12       1194.57       163.11 o
  -3   6  10          0.21          2.67       100.38 o
  -2   6  10       1596.51       2003.88       217.91 o
  -1   6  10        946.32        846.92       137.89 o
   0   6  10        491.93        310.01        97.36 o
   1   6  10          1.59        169.53        83.23 o
   2   6  10       2079.82       2048.60       164.60 o
   3   6  10        381.69        579.70       115.80 o
   4   6  10         63.97        125.97       149.37 o
   5   6  10          3.29        -28.32       114.48 o
  -5   7  10        101.24        102.74       127.88 o
  -4   7  10       2372.65       2291.16       201.60 o
  -3   7  10        194.30        139.37       135.31 o
  -2   7  10        151.52         96.34       100.41 o
  -1   7  10         10.22         10.28        94.96 o
   0   7  10       6307.09       6348.49       246.11 o
   1   7  10        293.92        263.35        97.90 o
   2   7  10          5.09        118.87        85.03 o
   3   7  10        383.89        240.31       156.53 o
   4   7  10       5765.86       5771.19       532.68 o
   5   7  10        184.61        142.35       145.05 o
  -5   8  10          4.02         -9.10       123.37 o
  -4   8  10       1035.84       1023.18       154.45 o
  -3   8  10        730.59        792.53       132.31 o
  -2   8  10       4003.05       4432.89       216.78 o
  -1   8  10        104.76        187.42       127.47 o
   0   8  10       1655.26       1683.24       141.68 o
   1   8  10       1928.76       2032.80       168.11 o
   2   8  10       6259.19       5241.69       313.12 o
   3   8  10        174.61         50.23       142.10 o
   4   8  10        460.25        796.47       181.95 o
  -4   9  10        882.67        703.25       176.14 o
  -3   9  10        697.22        704.48       184.71 o
  -2   9  10       4305.44       4474.03       226.82 o
  -1   9  10        681.99        887.93       117.59 o
   0   9  10       2134.17       1943.08       156.80 o
   1   9  10        538.53        573.38       156.17 o
   2   9  10       3434.28       3433.34       291.14 o
   3   9  10        391.84        190.03       169.13 o
   4   9  10       1646.57       2085.47       232.67 o
  -4  10  10       1502.31       1049.72       365.25 o
  -3  10  10         12.14        107.00       116.12 o
  -2  10  10        618.35        638.23       142.60 o
  -1  10  10       2908.56       2864.28       188.24 o
   0  10  10       1984.05       1878.83       232.47 o
   1  10  10          5.04        176.95       132.45 o
   2  10  10       1167.73       1287.76       213.37 o
   3  10  10       1787.32       1595.90       270.27 o
  -3  11  10        776.24        806.36       250.56 o
  -2  11  10        294.52        187.97       123.38 o
  -1  11  10         95.26         97.53       150.28 o
   0  11  10       1672.30       1695.70       191.71 o
   1  11  10       1646.66       1952.97       243.61 o
   2  11  10        124.12        342.09       162.36 o
   3  11  10        380.11        371.22       301.80 o
  -1  12  10        560.36        376.57       141.47 o
   0  12  10        455.45        596.24       320.51 o
   1  12  10        575.00        678.84       184.84 o
  -6   1  11       1517.64       1505.53       159.19 o
  -5   1  11        733.28        676.16       125.07 o
  -4   1  11        212.35        390.00       118.79 o
  -3   1  11        528.37        478.24       129.43 o
  -2   1  11        547.36        661.90       135.24 o
  -1   1  11        710.53        830.40       138.54 o
   0   1  11        104.81        104.07       107.14 o
   1   1  11        539.45        286.19       115.94 o
   2   1  11        103.01         83.71        76.95 o
   3   1  11        653.72        523.02       120.42 o
   4   1  11          4.90        179.15        95.77 o
   5   1  11         90.02         -3.73        91.07 o
  -6   2  11        531.20        262.02       124.80 o
  -5   2  11         42.09        125.37       116.16 o
  -4   2  11       2838.15       3042.42       202.11 o
  -3   2  11        875.65       1286.48       167.49 o
  -2   2  11        426.22        433.72       125.47 o
  -1   2  11          0.44          6.60        92.41 o
   0   2  11       1095.48       1134.73       150.34 o
   1   2  11        707.48        804.00       160.69 o
   2   2  11          1.82        -16.80        76.92 o
   3   2  11        127.99        -17.05        90.57 o
   4   2  11          0.43         25.47        92.23 o
   5   2  11       1019.52        823.86       154.19 o
  -6   3  11        296.08        484.90       160.52 o
  -5   3  11        256.53        487.73       138.19 o
  -4   3  11       3153.40       3613.60       218.67 o
  -3   3  11          6.77        108.12       111.65 o
  -2   3  11        186.09         99.86       109.13 o
  -1   3  11        258.84        157.29        98.34 o
   0   3  11       3443.27       3639.85       276.80 o
   1   3  11         33.50         37.53        74.60 o
   2   3  11          7.68        -13.94        84.61 o
   3   3  11        743.65        874.87       134.20 o
   4   3  11       1050.35       1137.05       163.26 o
   5   3  11        160.79        -31.04       218.67 o
  -5   4  11        231.10        317.42       137.26 o
  -4   4  11        545.42        587.99       141.36 o
  -3   4  11        164.96        192.46       107.33 o
  -2   4  11       1644.30       1540.63       161.87 o
  -1   4  11        296.98        304.58       116.68 o
   0   4  11        824.02        743.44       150.08 o
   1   4  11        108.28        167.86        92.97 o
   2   4  11       2100.81       1985.58       184.82 o
   3   4  11        144.68        211.83        98.70 o
   4   4  11        587.07        569.19       158.13 o
   5   4  11         56.70        150.40       132.26 o
  -5   5  11        543.29        398.91       166.63 o
  -4   5  11        376.47        456.49       121.36 o
  -3   5  11       1171.04        868.86       181.18 o
  -2   5  11       2011.88       2520.85       447.58 o
  -1   5  11        929.06        958.61       175.68 o
   0   5  11        822.14        663.30       127.20 o
   1   5  11        638.09        554.01       120.46 o
   2   5  11        487.35        401.06       111.82 o
   3   5  11        796.73        658.72       125.66 o
   4   5  11       1081.31       1163.22       210.03 o
   5   5  11         48.73         69.70       141.68 o
  -5   6  11        202.01        139.95       169.23 o
  -4   6  11       1457.30       1606.83       178.64 o
  -3   6  11       4141.66       3935.06       300.09 o
  -2   6  11        322.24        474.45       150.51 o
  -1   6  11         84.16        227.22       129.25 o
   0   6  11        148.43         60.26       143.75 o
   1   6  11       3517.21       3859.38       292.03 o
   2   6  11        107.07         55.93        96.38 o
   3   6  11         59.99        -14.85       108.65 o
   4   6  11        101.61        -49.18       154.48 o
   5   6  11       1437.06       1294.61       362.28 o
  -5   7  11       2791.24       3163.08       257.01 o
  -4   7  11       3815.97       3924.84       503.01 o
  -3   7  11        314.72        387.66       201.71 o
  -2   7  11        255.88        139.20       139.33 o
  -1   7  11       4366.82       4432.61       502.18 o
   0   7  11       5109.94       5298.83       249.17 o
   1   7  11        994.50       1044.01       130.48 o
   2   7  11        531.95        676.82       126.69 o
   3   7  11       2780.42       2818.65       285.75 o
   4   7  11       2194.00       2511.15       283.80 o
  -4   8  11       1122.47        832.65       187.40 o
  -3   8  11       1238.74       1277.77       263.73 o
  -2   8  11       2974.67       2817.13       300.50 o
  -1   8  11       1335.33       1286.39       168.58 o
   0   8  11        856.39        788.11       119.91 o
   1   8  11       1503.97       1430.53       162.76 o
   2   8  11       3547.33       3114.33       342.87 o
   3   8  11       1233.74       1106.99       212.78 o
   4   8  11        157.40        293.21       180.84 o
  -3   9  11        488.22        483.62       136.39 o
  -2   9  11       1820.73       2133.98       399.34 o
  -1   9  11         12.19         24.25       117.89 o
   0   9  11       1438.55       1436.33       151.13 o
   1   9  11        148.47        228.62       134.18 o
   2   9  11        603.30        561.57       230.80 o
   3   9  11          7.50        -40.99       156.22 o
  -3  10  11        471.46        300.73       196.90 o
  -2  10  11        793.74       1050.05       204.97 o
  -1  10  11         69.30         77.77       120.17 o
   0  10  11        463.05        307.15       136.44 o
   1  10  11        502.37        410.79       151.23 o
   2  10  11        630.61        581.83       190.30 o
  -1  11  11       2036.86       1790.33       239.03 o
   0  11  11       4646.18       4691.48       361.26 o
   1  11  11        609.07        746.38       195.45 o
  -5   0  12       1295.54        766.68       235.92 o
  -4   0  12      10338.74      10093.18       532.93 o
  -3   0  12        374.45        117.26       167.95 o
  -2   0  12       2304.43       2609.09       299.25 o
  -1   0  12       5211.72       5615.13       412.12 o
   0   0  12      12462.39      13547.91       581.33 o
   1   0  12        583.12        645.77       199.60 o
   2   0  12       1035.87        837.05       225.76 o
   3   0  12       4240.93       4508.07       418.43 o
   4   0  12       6233.12       6602.14       334.06 o
   5   0  12        353.84        229.49       168.44 o
  -5   1  12         62.06         69.72       172.93 o
  -4   1  12        846.63        983.74       167.08 o
  -3   1  12        490.25        448.80       155.95 o
  -2   1  12       7234.06       7376.37       309.12 o
  -1   1  12        345.03        311.97       130.22 o
   0   1  12        922.32       1020.12       155.05 o
   1   1  12       1177.86       1021.26       155.10 o
   2   1  12       4767.91       4970.89       289.21 o
   3   1  12        550.50        491.83       148.21 o
   4   1  12        296.14        345.18       124.72 o
   5   1  12        429.79        472.13       172.46 o
  -5   2  12        411.59        388.50       129.02 o
  -4   2  12        252.78        199.80       135.23 o
  -3   2  12        207.73         75.70       124.52 o
  -2   2  12        153.63        -46.80       112.57 o
  -1   2  12        400.65        396.31       121.49 o
   0   2  12        785.51        654.44       123.10 o
   1   2  12        379.68        408.16       131.21 o
   2   2  12         78.16         27.12        99.12 o
   3   2  12        223.69        191.07       124.25 o
   4   2  12        408.17        403.49       125.08 o
   5   2  12        251.54        240.79       161.71 o
  -5   3  12          8.63          3.83       127.41 o
  -4   3  12        858.41        682.86       148.19 o
  -3   3  12        916.99       1313.77       170.26 o
  -2   3  12      10498.96      10472.42       368.94 o
  -1   3  12          3.25       -122.06       122.06 o
   0   3  12        790.88        685.69       174.58 o
   1   3  12       1490.28       1392.65       248.21 o
   2   3  12       7296.76       7380.82       339.13 o
   3   3  12         35.98         -2.15       102.90 o
   4   3  12        447.31        573.99       148.55 o
   5   3  12       1026.31       1031.74       176.53 o
  -5   4  12        450.23        336.37       150.93 o
  -4   4  12      10280.28      10723.36       460.02 o
  -3   4  12         17.38        -46.02       366.15 o
  -2   4  12        938.81       1034.53       246.33 o
  -1   4  12       1516.41       1422.21       193.94 o
   0   4  12      12561.60      12608.31       477.80 o
   1   4  12        117.79         -7.37       147.20 o
   2   4  12        281.18        178.81       116.04 o
   3   4  12       1549.85       1372.23       167.71 o
   4   4  12       5365.74       4942.01       304.27 o
  -4   5  12        567.78        578.13       183.53 o
  -3   5  12         79.70       -159.08       159.08 o
  -2   5  12       8238.86       8314.77       397.20 o
  -1   5  12         52.80        -84.25       131.18 o
   0   5  12         77.01        -99.26       119.78 o
   1   5  12          5.82         36.81       142.19 o
   2   5  12       7873.51       8211.11       305.55 o
   3   5  12        132.95        159.56       107.44 o
   4   5  12         45.75        -33.73       210.07 o
  -4   6  12         83.76        -29.98       306.89 o
  -3   6  12       1180.21        925.37       187.19 o
  -2   6  12        496.42        509.69       170.20 o
  -1   6  12       1842.77       1824.67       258.24 o
   0   6  12          5.78        -23.94       294.79 o
   1   6  12       1181.90       1355.37       204.12 o
   2   6  12        667.08        664.98       129.17 o
   3   6  12       2101.33       2588.72       290.43 o
   4   6  12         19.51         40.84       168.93 o
  -4   7  12        563.27        447.87       219.38 o
  -3   7  12       2719.50       2314.46       260.70 o
  -2   7  12       5524.81       6069.87       381.87 o
  -1   7  12        921.90        930.83       254.97 o
   0   7  12        547.55        888.29       153.21 o
   1   7  12       4121.47       4152.42       388.56 o
   2   7  12       4787.11       4287.19       302.12 o
   3   7  12        377.25        589.16       167.09 o
  -3   8  12        415.81        318.52       198.14 o
  -2   8  12        116.91         55.23       122.70 o
  -1   8  12       1087.30        840.52       162.98 o
   0   8  12       7762.86       7776.69       409.68 o
   1   8  12         66.79         61.78       154.12 o
   2   8  12         70.78         66.34       136.24 o
   3   8  12        847.42        582.01       243.07 o
  -2   9  12       2458.20       2349.90       444.70 o
  -1   9  12         66.65         30.03       123.49 o
   0   9  12        109.06        129.19       253.37 o
   1   9  12        415.90        513.99       177.75 o
   2   9  12       2847.60       2881.87       242.34 o
  -1  10  12       1781.07       1714.77       575.65 o
   0  10  12          0.01       -149.78       149.78 o
  -4   1  13       1518.56       1463.12       240.51 o
  -3   1  13       1809.04       1982.59       202.93 o
  -2   1  13         18.91        268.69       154.20 o
  -1   1  13        427.89        354.96       139.51 o
   0   1  13       2074.55       1934.29       189.19 o
   1   1  13       4151.53       4198.58       425.56 o
   2   1  13        149.04        211.63       148.16 o
   3   1  13        710.70        888.26       203.58 o
   4   1  13        962.11       1169.22       161.90 o
  -4   2  13        299.00        617.74       157.99 o
  -3   2  13        291.31        288.29       155.53 o
  -2   2  13       3689.61       3612.96       295.60 o
  -1   2  13       9131.61       9266.11       429.51 o
   0   2  13        829.95        696.41       165.91 o
   1   2  13       1009.22        828.01       186.87 o
   2   2  13       3355.92       3158.30       512.03 o
   3   2  13       9614.10       9711.90       401.18 o
   4   2  13        674.41        532.96       169.07 o
  -4   3  13       1438.05       1349.10       217.63 o
  -3   3  13       3122.18       3384.20       406.23 o
  -2   3  13         92.43        123.25       249.08 o
  -1   3  13        294.05        175.54       145.79 o
   0   3  13       2165.33       2504.99       253.41 o
   1   3  13       4430.63       5291.65       354.99 o
   2   3  13          0.90        145.55       139.30 o
   3   3  13        344.97        541.90       157.02 o
   4   3  13       1155.87       1198.87       189.69 o
  -4   4  13        729.48        570.10       265.79 o
  -3   4  13        289.79        324.31       155.13 o
  -2   4  13         15.87       -189.74       189.74 o
  -1   4  13         99.13        169.80       136.83 o
   0   4  13        921.27        802.83       187.50 o
   1   4  13        270.06        592.46       177.26 o
   2   4  13        127.84        291.72       129.02 o
   3   4  13        305.27        500.26       164.39 o
  -3   5  13       2038.17       1815.68       421.91 o
  -2   5  13       1430.79       1469.94       236.09 o
  -1   5  13        207.77        201.27       179.48 o
   0   5  13       1930.18       1586.65       229.07 o
   1   5  13       4577.74       4673.08       349.43 o
   2   5  13       2155.48       1764.37       200.62 o
   3   5  13        434.82        454.19       168.88 o
  -3   6  13        795.64        796.45       291.59 o
  -2   6  13       1209.31        988.81       205.38 o
  -1   6  13       2863.14       2879.63       283.35 o
   0   6  13        578.88        348.74       159.23 o
   1   6  13       1556.45       1327.68       174.32 o
   2   6  13       1342.12       1398.86       199.96 o
   3   6  13       4905.01       4874.31       372.71 o
  -2   7  13        458.83        307.20       245.62 o
  -1   7  13        303.99        111.29       165.17 o
   0   7  13        633.55        468.16       145.06 o
   1   7  13       1817.30       1807.79       205.18 o
   2   7  13        108.47        238.40       159.44 o
  -1   8  13         25.87       -140.04       140.04 o
   0   8  13       1019.04        797.78       166.99 o
   1   8  13          1.07       -163.73       163.73 o
  -3   0  14         13.16         53.70       167.47 o
  -2   0  14       1648.22       1955.72       314.31 o
  -1   0  14        314.35       -118.11       221.07 o
   0   0  14         57.24         75.01       169.00 o
   1   0  14        406.69        629.26       261.06 o
   2   0  14        310.89        172.03       283.69 o
   3   0  14        168.34        256.52       322.92 o
  -3   1  14        329.18        177.15       176.63 o
  -2   1  14          2.05        130.12       204.23 o
  -1   1  14        223.77         16.89       137.57 o
   0   1  14       1445.01       1771.40       241.84 o
   1   1  14        227.96         31.16       159.79 o
   2   1  14          4.11       -155.75       155.75 o
   3   1  14        596.85        464.80       361.42 o
  -3   2  14        331.46        189.63       227.75 o
  -2   2  14        252.85        257.36       270.11 o
  -1   2  14         80.32        120.77       170.06 o
   0   2  14         13.32        -53.18       245.13 o
   1   2  14        179.64         67.94       263.54 o
   2   2  14        365.08        333.14       230.04 o
   3   2  14        107.62        197.79       155.74 o
  -3   3  14        287.98         89.74       145.38 o
  -2   3  14         26.23       -135.34       135.34 o
  -1   3  14        385.77        376.38       175.39 o
   0   3  14        201.40         38.89       142.51 o
   1   3  14        720.91        484.71       201.04 o
   2   3  14          7.47        -83.12       211.58 o
  -2   4  14       1669.36       1277.20       246.25 o
  -1   4  14          5.90         37.92       171.76 o
   0   4  14         39.48        -55.31       147.86 o
   1   4  14         83.74        -19.66       167.01 o
   2   4  14        953.03        810.17       171.25 o
  -2   5  14         37.49        511.45       224.08 o
  -1   5  14        736.46        587.36       210.55 o
   0   5  14       2394.93       2632.59       285.58 o
   1   5  14        613.94        680.01       200.72 o
   2   5  14          6.28        -43.32       122.39 o
  -1   6  14       1357.00       1251.52       304.59 o
   0   6  14         40.94       -147.36       169.39 o
   1   6  14       1004.62        826.45       250.29 o
  -1   1  15       5288.28       5799.38       417.64 o
   0   1  15        607.58       1024.15       232.63 o
   1   1  15        652.70       1019.23       250.22 o
  -1   2  15       2648.83       2689.86       299.66 o
   0   2  15        840.22        564.06       206.02 o
                                                
